# Supplementary material for: ECuADOR—Easy Curation of Angiosperm Duplicated Organellar Regions, a tool for cleaning and curating plastomes assembled from next generation sequencing pipelines
Source: PeerJ. 2020 Apr 7;8:e8699. doi: 10.7717/peerj.8699 (PMC7147433; doi:10.7717/peerj.8699)
Supplement: Supplemental Information 3 — These chloroplast genomes were downloaded from GenBank, using the database INSDC (accessed on 2019/06/20-dataset 3: mass data evaluation). [file peerj-08-8699-s003.txt]

############### ACHIEVED SEQUENCES ####################

NC_020607	JX293720	AP007232	NC_037946	MG680403	NC_042383	NC_042382	NC_042381	MK033508	MK033507	MK033506	NC_025910	KF887960	NC_026065	KF954541	NC_016468	NC_001666	JN107811	HM775382	DQ865976	KT336489	NC_028080	KT737383	KF862711	NC_025288	NC_015892	X86563	NC_038203	MH178403	KM035764	LN896359	KR534325	KT445939	NC_027955	KC561139	KC465962	NC_026291	KM981744	KJ123753	NC_021423	NC_021121	NC_041579	NC_041550	MH221158	MH025909	NC_039989	MG893867	KP299292	NC_036830	MF850254	NC_029833	KU311000	KJ865401	NC_027685	KR021045	NC_024929	NC_026567	NC_026726	NC_026694	KP296185	KP280050	KP294386	MK168018	NC_041104	MH042752	MF521633	MF521632	LN896360	NC_035224	LN849914	LN849913	LN849912	NC_030504	NC_032724	KU051626	KX028884	NC_030786	NC_030784	NC_030787	KM522850	KM522849	KM522848	KM504956	HQ234669	KU170538	NC_030185	NC_030177	NC_030168	KU568472	NC_030056	NC_030044	KU323367	KU315119	KU306735	KU310542	NC_029746	KU310932	NC_028185	KT368151	KR336549	JQ336992	DQ923117	NC_027669	NC_027668	KF534479	KF534478	NC_027113	NC_026551	KP274856	NC_026220	AP014632	NC_022811	KC456164	NC_021449	KC997777	JQ336993	NC_015543	NC_041672	NC_041441	MH939148	NC_041103	MH253889	MH041484	NC_039941	MH105018	MG869261	NC_039178	MG770883	NC_038181	NC_038198	MF497447	MG782842	MG797642	NC_037940	NC_037772	MG605672	MF488719	NC_037083	NC_037078	KP299293	KU764768	MF593126	MF593121	MG182422	NC_036489	NC_036414	NC_036413	MF770705	NC_036367	MF472013	MF472012	MF472011	MF579702	NC_036010	NC_035956	KY751712	MF583748	NC_035657	NC_035574	KY921716	KY856741	KY025562	NC_029719	KU306396	JF412791	JF317355	EU549769	EU189132	GU195652	EF380353	KM491711	KU355276	NC_030171	KU306938	NC_029825	NC_029824	NC_029823	NC_029822	NC_029821	NC_029820	NC_029819	NC_029818	NC_029817	KU724141	KU724140	KU724139	KU724138	KU724136	KU724134	KU724133	KU724132	KU724130	NC_023236	JX280395	NC_028272	KT581449	NC_028027	KT267161	NC_027837	KM281675	NC_027732	KR779994	KP262399	DQ386163	NC_027177	KP280175	NC_026906	KP308151	NC_026574	NC_026447	KJ566590	NC_024662	NC_024660	KJ806281	KJ806280	KJ806279	KJ806277	KJ806275	NC_024286	KJ690264	KJ619462	NC_023217	NC_023092	KC588388	NC_022814	NC_022813	NC_022812	KC456167	KC456166	KC456165	NC_022457	KF176554	NC_016068	NC_015983	NC_013823	JN563929	NC_042232	MH473582	MH063436	NC_039556	NC_039555	NC_039554	MF288578	MF288577	MF288576	MF288575	MH042531	NC_038098	NC_038097	NC_038095	NC_038094	MG678803	MG678802	MG678800	MG678799	NC_037884	NC_037883	NC_037881	NC_037880	NC_037879	MH191391	MH191390	MH191387	MH191385	MH191384	MH191383	NC_037005	NC_037004	NC_037003	NC_037002	NC_037001	NC_037000	KP842721	KP842720	KP842719	KP842718	KP842717	KP842716	KP842715	KP842714	KP842713	KP842712	KP842711	KP842710	KP842709	KP842708	KP842707	KP842706	KP842705	KP842704	KU764767	MF990568	MF990567	MF990566	MF990565	MF990564	MF990563	MF990562	MF990561	NC_036733	KY352315	NC_035753	NC_035752	NC_035751	NC_035729	NC_035724	LN869230	LN869229	LN869228	LN869227	LN869226	LN869225	LN869224	LN869223	LN869222	LN869221	LN869220	LN869219	LN869218	LN869217	LN869216	MF346535	KY863443	NC_035006	NC_035000	KY476635	KY582962	NC_034285	KX290855	NC_031853	KX752097	JF317356	JF317354	JF317352	EU117376	EU118126	DQ347958	GU907100	DQ865975	DQ899947	NC_030193	KU306406	KR136271	NC_023235	NC_029049	JX280393	NC_028533	KM032623	NC_028429	KT750009	KT630835	KM016695	NC_028006	NC_028005	KT001509	KP899622	KC968976	DQ923116	DQ345959	KP294521	NC_027159	NC_027158	KM078036	KM078035	NC_027099	NC_027090	KP998157	DQ424856	NC_026076	KJ206533	NC_025593	KM352501	KJ944326	NC_024732	KJ477692	NC_024663	NC_024661	NC_024659	KJ806278	KJ806276	KJ806274	NC_023959	KF990556	NC_007898	DQ347959	NC_023216	NC_023218	NC_023214	NC_022810	KC456163	NC_018541	JQ310743	NC_015204	NC_042821	NC_042696	NC_042680	MH938366	MK046729	MH883642	MH729378	NC_042257	NC_042204	MH748092	MH795108	NC_041585	NC_041584	NC_041583	NC_041487	NC_041442	NC_041437	NC_041432	MH922027	MG729825	MG729824	MG729823	MH234313	MH992130	MH939149	MK598696	NC_041191	NC_041117	MH229819	MH229818	MH229817	NC_023238	MK533616	MH746730	MH286934	MH029157	MF741770	NC_039346	KX231329	KY828438	NC_037985	NC_037984	NC_037983	NC_037982	NC_037981	NC_037980	NC_037979	NC_037605	MG192310	MG192309	MG192308	MG192307	MG192306	MG192305	MG192304	NC_037358	KX085421	NC_037243	MF687919	MG696658	NC_037082	NC_037081	MG252374	NC_036961	NC_036311	MF926268	MF593124	NC_036424	MF623173	KY235373	KY587457	JX280397	KY358226	NC_035961	NC_035884	KT348517	MF276802	KY476637	KY476636	NC_034677	NC_034743	NC_034716	NC_034660	KX231330	KX231328	KX231327	KY745894	KY034454	KX668176	KJ956785	NC_034331	NC_034315	KX752081	KX641757	KY246947	KU985054	KY293680	KT070882	KX822074	NC_031898	NC_031852	KX657870	KT285537	NC_030775	KX343072	JF317351	NC_030601	KX256287	NC_030319	KX257487	NC_030299	KU975374	KU351660	NC_030178	NC_030167	NC_023242	KU319588	KU310617	NC_029874	KT966716	NC_023240	NC_023241	NC_023239	NC_023234	NC_029485	NC_029454	KT695605	KT997470	KT962040	KT962039	JX280401	JX280400	JX280399	JX280398	JX280392	JX280391	NC_028729	KR967361	NC_028523	NC_028410	NC_028409	KT722981	KP015036	KP015035	KP015034	KP015033	KP015032	KP015031	KP015030	KP015029	KM885985	NC_028074	NC_027960	KF769142	KT028714	NC_027276	KR347117	NC_026703	KP212149	KJ000047	NC_023260	KJ001642	KF240616	NC_022715	NC_023213	NC_023085	JX427551	KF437397	KF562708	NC_015621	EU090187	JF826503	NC_042929	NC_042928	NC_042927	NC_042926	NC_042925	NC_042924	NC_042923	MH940295	MH719101	MH708572	MH708571	MH708570	MH708569	MH708568	MH708567	MH708566	MH708565	MH708564	MH708563	MH708562	MH998384	MH998383	NC_041637	NC_041461	NC_041433	NC_041208	NC_041207	NC_041206	NC_041205	NC_041204	NC_041203	MH118529	MK172841	MH173263	MH173262	MH173261	MH173260	MH173259	MH173258	MH173257	MH173254	MH173253	NC_036810	MG704135	NC_039973	MF980720	MF980719	NC_039654	NC_039611	NC_039610	NC_039609	NC_039608	NC_039607	NC_039606	NC_039605	NC_039604	NC_039603	NC_039602	NC_039601	NC_039600	NC_039599	NC_039598	NC_039458	NC_039457	NC_039433	NC_039417	NC_039416	NC_039415	NC_039414	NC_039413	NC_039412	MH092834	MH092833	MG589640	MH283724	MH283723	MH283722	MH283721	MH283720	MH283719	MH283718	MH283717	MH283716	MH283715	MH283714	MH283713	MH283712	MH283711	MH283710	MH283709	MH283708	MH283707	MH283705	MH283704	MH283703	MH283702	MH283701	MG029118	MH019243	MH019242	MH019241	NC_038193	NC_038096	MG678801	MF359948	NC_037514	MF774190	KU921430	NC_037080	NC_037079	NC_036932	KY511611	MF593123	MF593122	MG019037	MF781071	NC_036412	NC_036101	NC_036100	MF177039	MF177038	MF177037	NC_035513	NC_035514	KY912031	KY912029	NC_030712	NC_034840	NC_034678	KY419136	KY419135	KY419134	KY419133	KY363223	KY363222	KY363221	KY363220	KY363219	KY363218	KY363217	KX668178	NC_034371	KX354692	KX774737	NC_033881	KX954615	NC_032060	KX229742	NC_016921	KX096882	KM527891	NC_030789	KX377961	NC_030708	NC_030705	KT223565	JN654342	JN160605	JN160604	JF317353	EU189133	DQ226511	KU551271	KU551267	KU551264	EF380351	FJ466687	NC_030482	KT692940	KU355297	NC_028147	NC_029749	NC_023237	NC_029339	KM365071	KT033563	JX280396	JX280394	NC_028525	KP205432	KT722983	NC_028066	KP211788	NC_027835	KM267636	KP256024	HM347959	FJ597983	EF614270	NC_027434	KF279514	NC_026999	KP889213	NC_026563	NC_026565	KP280057	HM596071	NC_015113	GU456628	NC_015891	NC_025339	NC_023833	KF922320	NC_024747	KJ624919	JN160603	NC_011828	EU849487	NC_023359	NC_023360	NC_023357	NC_023358	NC_023261	NC_023792	KF527887	KF527886	KF527885	KF527884	KF986530	KF240617	NC_023215	NC_023086	JX436155	NC_022417	KF285453	KF009944	JN662489	NC_018051	NC_015899	NC_015894	NC_014570	NC_018117	JQ755301	NC_042885	NC_042748	NC_042693	MK035708	MK089571	MK033519	MK033518	MK645899	MK044831	MK263737	MK879804	MH800328	MH800327	MH606238	NC_042211	NC_042194	MH793271	MK120981	MH373593	MK193800	MK193799	MK193798	MK193797	MK193796	MK193795	MK193794	MK193793	MK193792	MK193791	MK193790	MK193789	MK193788	NC_041671	NC_041582	NC_041413	MK193813	NC_041252	MK361034	MH939147	NC_041166	NC_041161	MH410216	MH229816	NC_040992	MH196364	MH171101	MG685915	MK144833	NC_039974	MK131395	MH879018	MH011354	NC_039972	MG356785	NC_039740	NC_039825	NC_039808	NC_039807	NC_039763	NC_039752	NC_039749	NC_039735	NC_039725	NC_039708	NC_039707	NC_039568	MH706763	MG267384	MG267383	MG267382	MG267381	MG267380	MG267379	MG267378	MG267377	MG267376	MG267375	NC_039454	NC_039383	NC_039381	MF953831	NC_039385	NC_039384	NC_039382	NC_039374	MG182696	MF996572	NC_039352	MF784433	MF495705	MF417768	MG878089	MH460864	MG967555	MH256801	MF784515	MG800784	MG891801	MG779276	MF539933	MF539932	MF539931	MF539930	MF539929	MG729822	NC_038194	MG814006	NC_037784	NC_037714	NC_037706	NC_037705	NC_037694	MG452144	KY275182	KY275181	MF352008	KX354691	KX347245	KR478645	MG897126	NC_037412	NC_037411	NC_037410	MG457805	NC_037217	NC_037216	NC_037215	NC_037214	NC_037213	NC_037209	NC_037145	MG925367	MG262343	MG262342	MG262341	KX638480	MG211823	MG211822	MG211821	MG211820	MG211819	MG211818	MG200070	NC_036960	MF926267	NC_036759	NC_036677	MF818319	KX622799	MG661263	NC_036490	NC_036487	KY993962	NC_036395	MF695711	MG252262	MF621982	NC_036223	NC_036221	NC_036102	NC_035742	KY872756	KX462131	KX462129	NC_036143	MF668133	NC_036061	MF405340	MF315089	MF315088	NC_036021	NC_036014	MF156140	KY412195	NC_035953	MF663760	MF370229	KX437773	KX437771	KT348516	MF188124	KY610124	KY610123	NC_035723	NC_030484	NC_035592	NC_035591	NC_035590	NC_035589	NC_035588	NC_035570	NC_035548	NC_035502	KY887589	KY887588	KY887587	KY753133	KY748302	KY748301	KY748300	KY748299	KY748298	KY748297	KY748296	KY794808	KT589392	KY951992	NC_035056	NC_035055	NC_035054	NC_035053	NC_034925	NC_034926	KX808494	KX808493	KX808492	KX808491	NC_034801	NC_034742	NC_034641	NC_034640	KU318111	KY346512	KY346511	KX289887	KY034453	KU513438	KU513437	NC_034370	NC_034347	KY009938	NC_034228	KY434061	KX775962	KU729879	KU729878	NC_033908	KX592156	KT070881	KX085498	NC_031429	NC_031428	NC_031371	KX672004	KX639823	KU382356	KX421095	NC_031191	NC_031190	NC_031189	KX437772	NC_030777	KU569488	LC160130	KU230438	FJ261955	HQ336404	AY780259	HQ336406	HQ336405	EF380354	DQ864733	NC_030329	KX029327	KT805945	KJ468104	KT373814	NC_029850	KR002656	KU295560	NC_029241	NC_029232	KP732472	KT896548	NC_028439	KT388108	KT595228	NC_028073	NC_028052	NC_028023	NC_027959	KM459516	KT272174	KC968977	GU931818	EU196765	NC_026786	NC_026785	KP462882	KP462881	NC_025772	NC_027110	NC_027079	KP939360	KJ806200	NC_026541	NC_026203	KP006497	KF856618	NC_023956	NC_023259	KF990036	DQ383816	KF240615	NC_022868	KF611800	NC_016730	NC_016729	NC_016728	NC_015996	NC_014674	NC_014697	NC_013991	NC_009963	JF772170	JF772171	JF715056	JF715055	JF715054	MK408955	MK408954	MK408931	MK408928	MK408925	MK090659	MK090658	MH325133	MH325132	MH325131	MK919702	NC_042886	NC_042884	NC_042826	NC_042743	NC_042719	MK603513	MK603512	MK603511	MH937752	MH377056	NC_042408	MH606237	NC_042239	NC_042192	MH778544	MH778543	MH551146	MH551145	MK382984	MH037200	MH890570	NC_041190	NC_041189	MG262347	MH590357	MH590356	MF459662	NC_040178	MH050971	MH050970	MH375874	MH033832	MH033831	MH033830	MH033829	NC_040170	NC_040126	NC_040110	NC_040106	KY987160	MG710387	MG710386	NC_039943	MG792012	MK020147	MH396436	NC_039690	NC_039744	NC_039557	NC_039542	KY083057	NC_039429	NC_039395	MF943127	MF593895	KY392759	KX668206	KX527622	MG573152	NC_039350	NC_039349	NC_039348	KY120887	MH142266	NC_039162	MF964219	NC_038188	MG181223	MG181222	MG181221	NC_037490	NC_037489	NC_037473	NC_037429	NC_037427	NC_037425	NC_037423	NC_037420	NC_037414	NC_037389	MG814008	MF807945	MF197495	MF197494	NC_037885	NC_037882	NC_037832	NC_037831	NC_037748	JQ041763	MH191392	MH191389	MH191388	MF943222	MF943221	NC_037491	NC_037471	NC_037447	NC_037439	NC_037428	NC_037426	NC_037424	NC_037422	NC_037421	NC_037419	NC_037418	NC_037417	NC_037416	NC_037415	NC_037413	NC_037388	MG710385	MG407595	MG407594	MG407593	MG386401	MF630953	MG214255	MG925366	MG262369	MG262368	MG262367	MG262366	MG262365	MG262364	MG262363	MG262362	MG262361	MG262360	MG262358	MG262357	MG262356	MG262355	MG262354	MG262353	MG262352	MG262351	MG262350	MG262349	MG262348	MG262346	MG262345	MG262344	MG262340	MG383644	MG913594	NC_036936	MF593893	NC_036384	KY241814	MF594682	NC_036153	NC_036152	MF539928	MF539927	NC_035967	NC_035966	NC_035965	NC_035960	MF167465	MF167464	MF167463	MF167462	MF167461	MF167460	MF167459	MF167458	MF167457	NC_035882	NC_035802	MF156716	NC_035750	NC_035637	NC_035624	KT833081	NC_035511	KX352464	LN869215	KY807173	KY912026	NC_034952	NC_034909	NC_034744	NC_034777	KY364194	KY419137	KY363216	KF572029	KF572028	KY626169	KX639503	NC_033970	NC_033894	NC_033893	NC_033892	KY039276	KX572149	KX263727	KX671977	KX671976	KX671975	NC_018114	NC_033409	KT963008	KT793041	NC_031816	NC_031815	KX499525	KX499524	KX499523	NC_031446	NC_031356	NC_031163	KU240009	KU240007	KT274030	KU851961	KM527899	KM527896	KM527895	KM527894	KM527893	KM527892	KM527888	GQ870669	KX426469	KX426465	EF044213	NC_030609	NC_030599	KU321892	KX255667	KX266830	KX266829	NC_030298	NC_030275	KU179220	KR078312	KR078311	KU314500	NC_030194	NC_030173	KU312928	KR259987	NC_029947	NC_029944	KT373815	NC_028209	KT312914	KU522472	KF856619	NC_029484	NC_029470	NC_029371	KT695603	KR011055	NC_026562	KT970611	KT962228	KM032625	NC_028422	KT588924	NC_028075	NC_028053	NC_028051	NC_028000	KM459517	KM459515	KT289405	KR779995	KP274871	NC_027728	KR816224	EU431223	DQ359689	KM088015	KM088014	KM088013	NC_026568	KP168671	NC_025554	KM454982	NC_024813	NC_024543	KF753634	KF728080	KF728079	NC_024728	KF769143	NC_024669	NC_024668	KJ722540	KJ722536	DQ383815	KF562709	NC_021433	NC_021429	NC_021432	KC876129	KC876127	KC876126	KC876122	NC_016727	NC_011713	NC_012615	NC_010433	NC_008335	JF746994	JF715057	GU811709	AJ400848	MF445415	NC_042906	NC_042796	NC_042787	NC_042726	NC_042720	NC_042672	NC_042671	MH929090	MH708163	MH748538	MK056235	NC_042197	NC_042159	NC_042158	NC_042157	NC_042156	NC_042155	NC_042154	NC_042148	MF287373	MF287372	MK552323	MK351986	MH410122	MH410121	NC_041581	NC_041544	NC_041543	NC_041542	NC_041541	NC_041540	NC_041539	NC_041538	NC_041537	NC_041536	NC_041535	NC_041534	NC_041533	NC_041532	NC_041531	NC_041530	NC_041529	NC_041528	NC_041527	NC_041526	NC_041525	NC_041488	NC_041479	NC_041478	NC_041477	NC_041476	NC_041475	NC_041474	NC_041446	NC_041439	MK361027	MH992113	MH992112	MH992111	MH992110	MH992109	MH992108	MH727532	NC_041210	NC_041209	MH252075	MK569502	MK569501	MK569500	MK569499	MK569498	MK569497	MK569496	MK569495	MK569494	MK569493	MK569492	MK569491	MK569490	MK569489	MK569488	MK569487	MK569486	MK569485	MK569484	MK569483	MK569482	MK569481	MK569480	MK569479	MK569478	MK569477	MK569476	MK569475	MK569474	MK569473	MK569472	MK569471	MK569470	MK569469	MK569468	MK353211	MK353210	MK533615	MH321184	MH321183	MK209638	MK209637	MG021326	MK159176	NC_040222	MH036493	MH029495	MH329190	MG800828	MH346374	MH394207	MH287351	NC_040141	NC_040121	NC_040002	NC_039985	MH926357	MH117939	MH325022	MH325021	NC_039676	NC_039675	NC_039674	NC_039673	NC_039672	NC_039776	NC_039742	MH261357	MG835449	MH293451	NC_039418	MH191382	MH191381	MH191380	MH191379	MH177871	MH006686	MH607377	MG813874	NC_039161	NC_039160	NC_039159	MG735675	MG735674	MG735673	NC_038204	NC_038161	NC_038170	KY247143	KY247142	MG814009	NC_037849	NC_037951	NC_037850	NC_037759	NC_037699	NC_037690	MH178404	MG738665	MG602257	MG602256	MG590100	MG585353	NC_037495	NC_037432	MG573060	MG470845	MG470844	KY883663	KU951523	KY820583	NC_037212	NC_037191	NC_027223	MG356709	MG739457	MG181954	NC_037040	NC_037039	NC_037038	NC_036990	NC_036989	NC_036930	NC_036929	MF359247	KX852399	KX852398	KX911972	KX911971	MF947710	MF947709	MF947708	MF990291	MF990290	NC_036373	NC_036372	NC_036423	NC_036368	NC_036342	MF683841	KT726909	KT726908	KT726907	MF062434	KY849819	NC_036069	NC_035999	NC_035970	MF687003	KX822777	KX790362	NC_035718	NC_035661	NC_035623	KY873324	KY817592	KY817591	NC_035418	KY709672	NC_030486	NC_015818	NC_015821	NC_015804	NC_034708	KY401426	KY084475	KX904873	KX904871	NC_033975	NC_033878	KY457242	KX510276	KM282190	KT003925	KJ512176	NC_032401	KT894821	NC_032040	NC_032034	NC_032033	KX258651	KX765279	KX765278	KP202881	NC_031849	KX752098	NC_031373	KX424843	NC_031205	NC_031203	NC_031201	NC_031200	NC_031199	NC_031198	NC_031197	NC_031196	NC_031194	NC_031193	NC_031202	KM527897	KM527890	KM527887	NC_030767	LC160131	KX372537	HQ285842	FJ754270	NC_030527	NC_030526	KU833246	KU756562	KU756561	NC_030282	KU900232	NC_029829	KT820665	NC_029370	KT948988	NC_028012	NC_027829	HQ731441	HQ822121	FJ754269	EF380352	DQ354691	NC_026787	NC_027607	KP462883	KR136270	KR184827	KR363961	KJ825856	NC_026847	NC_026835	JQ742090	KJ523886	HM596070	HM596073	HM596072	KJ000048	NC_024544	NC_024542	NC_024166	KJ476730	KF753635	KF753633	NC_024724	NC_024720	NC_024719	NC_024718	NC_024736	KF712486	JX513425	JX513421	JX513420	JX513419	NC_023801	KJ001129	NC_022958	KF730315	NC_022463	NC_021650	NC_021649	NC_021648	NC_021647	NC_021646	NC_021645	KF156838	NC_021636	KC893638	KC893637	KC893636	KC893635	KC893634	KC893633	KC893632	NC_021431	NC_021430	KC876128	KC876125	KC876124	KC876123	NC_015990	NC_015605	NC_015308	NC_010442	NC_009601	NC_042933	NC_042932	NC_042827	NC_042745	NC_042744	NC_042740	NC_042718	NC_042686	MK058683	MK059753	MK044696	MH899015	MH719016	MH377059	MH377058	MH377057	MH708162	NC_042612	NC_042611	NC_042610	NC_042609	NC_042608	NC_042607	NC_042606	NC_042605	MK163625	MK163624	MH251636	MH348156	MH277332	MH509384	MH037182	MH037181	MH037180	MH037179	MH037178	MH037177	MH037176	MH037175	MH037174	MH037173	MH037172	MH037171	MH037170	MH037169	MH037168	MH037167	NC_041460	NC_041459	NC_041418	NC_041417	NC_041416	NC_041415	NC_041414	NC_041245	NC_041235	NC_041188	NC_041187	NC_041186	NC_041185	NC_041184	NC_041183	NC_041182	NC_041181	NC_041180	NC_041179	MH542233	MH542232	MH542231	NC_040966	NC_040965	NC_026684	NC_026678	NC_026677	MH286340	MH286338	MH286336	MH286334	MH286321	MH286319	MH286318	MH286317	MH286315	MH286308	NC_026683	NC_026682	NC_026681	NC_026680	NC_026679	MH590354	MH590353	MH590352	MH590351	MH590350	MH590349	MH590348	MH590347	MH590346	MH590345	MF421523	MH841940	MH841939	MH791329	MH791330	MK098838	NC_040009	NC_039965	NC_039925	MH348155	NC_039580	NC_039579	NC_039578	NC_039577	KY213888	NC_039465	NC_039456	NC_039428	NC_039425	MF593894	MG571273	MG675224	MG675223	MG675222	MG675221	MG001340	MH205609	MH205608	LC342076	LC341205	NC_038199	NC_038129	NC_038127	NC_038125	NC_038124	NC_038123	NC_038121	NC_038120	NC_038119	NC_038118	MG814007	MF807948	MF807946	MF807943	MF807942	MF807941	MF807939	MF807938	MF807937	MF807936	MF807935	MF807934	MH330687	NC_037472	NC_037199	NC_037152	NC_037151	MG431968	NC_037084	NC_037077	MG334121	NC_037023	MG670111	NC_036336	KY628305	KY628304	NC_036812	KY705084	MG020488	NC_036764	NC_036718	MF795140	KX781246	LC348382	LC339502	LC337667	LC333363	NC_036510	NC_036509	NC_036504	NC_036485	MF521826	MF186593	LC332844	MF663009	NC_036371	KY120323	NC_036105	NC_035878	LC325203	LC322424	LC320670	LC318487	LC318124	LC317004	NC_036009	NC_014676	MF100928	NC_026685	NC_035566	NC_035515	NC_035512	NC_035501	NC_035500	KT932966	MF169880	KY769126	KY769125	NC_035240	NC_035239	NC_035238	NC_035237	NC_035236	NC_035235	NC_035234	KY912032	KY912030	KY912027	NC_035143	KY635884	KY635883	KY635882	KY635881	KY635880	KY635879	KY635878	KY635877	KY635876	KY623639	NC_034707	NC_034706	NC_034705	NC_034634	NC_034652	NC_034648	NC_034639	KY401425	KY401424	KY401423	KY401422	KY401421	KX148081	KX109946	KX109945	KT633951	KR232566	KX703001	KT220692	KT220691	KT220690	KT220689	KT220688	KT220687	KT220686	KT220685	KT220684	NC_032714	NC_032713	NC_032712	NC_032711	NC_032710	NC_032709	NC_032708	NC_032707	NC_032706	NC_032705	NC_032704	NC_032703	NC_032702	NC_032701	NC_032700	NC_032699	NC_032698	NC_032697	NC_032696	KX931469	KX931468	KX931467	KX931466	KX931465	KX931464	KX931463	KX931462	KX931461	KX931460	KX931459	KX931458	KX931457	KX931456	KX931455	KX931453	KX931452	KX931451	KX931449	KX931448	KX931447	EU273602	NC_031651	KX557270	NC_030710	NC_030711	NC_030704	HQ244500	JF937588	DQ231562	AE009947	KU551270	KU551269	KU551263	KX426471	KX426470	KX426468	KX426467	KX426466	EF115543	NC_030212	NC_029694	KU705476	NC_030065	KJ468103	KJ468102	KJ468101	KJ468100	KJ468099	KJ468098	KJ468097	KJ468096	KJ468095	KJ468094	KP125338	NC_028149	NC_029883	NC_029882	NC_028070	KT692738	KU961863	KU961862	NC_029764	NC_016736	NC_029483	NC_029469	KT748629	KT695602	KR011054	NC_029214	KM489055	NC_028726	KT895904	NC_028524	KT222186	KP036468	KT781591	NC_028415	KT722982	KT591187	HF567871	HF567870	HF567869	KT375308	NC_028032	NC_027939	KT153018	KT266264	NC_027743	KR919606	KR078265	KF150644	KF356392	KC608753	JN637766	JN861110	JN861109	EU254477	AY582139	NC_026690	NC_026691	NC_016433	KP776980	KP297245	KP297244	KP297243	KP297242	NC_027259	NC_027184	KP331414	NC_025909	KM652489	NC_025333	KM233640	NC_024545	KF753638	NC_022451	NC_024262	NC_023367	HF934132	KC569603	NC_022462	NC_022461	NC_022460	KF156837	KF156835	KF156834	NC_021426	NC_020098	NC_017602	NC_007500	NC_010776	NC_010601	NC_009949	NC_009808	NC_009599	NC_008359	NC_008336	JF274081	FJ212316	AP000423	MH988740	MH988739	MH988738	MH988737	MH988736	MH988735	MH988734	MH988733	MH988732	MH988731	MH988730	MH988729	MH988728	MH988727	MH988726	MH988725	MH988724	MH988723	MH988722	MH988721	MH988720	MH988719	MH988718	MH988717	MH988716	MH988715	MK986659	MK102721	NC_042934	NC_042931	NC_042919	NC_042918	NC_042917	NC_042916	NC_042915	NC_042914	NC_042913	NC_042903	MK033520	MH836622	NC_042390	MK163626	MK163623	MK415798	MK415797	MK415796	MK415795	MK415794	MK415793	MH669275	NC_042252	MH665364	MK135829	NC_042201	NC_042160	NC_042149	MH638290	MK622902	MH410123	MH359405	NC_041492	NC_041491	NC_041485	NC_041447	NC_041438	NC_041421	NC_041420	MK193787	MK193786	MK193785	MK193784	MK193771	MK193783	MK193782	MK193781	MK193780	MK193779	MK193778	MK193777	MK193776	MK193775	MK193774	MK193773	MK193772	MK193770	MK193769	MK193768	MK193767	MK193766	MK193765	MK193764	MK193763	MK193762	MK193761	MK193760	MK002702	MH778100	MH671308	NC_041149	NC_041081	MK390345	MK390344	MH716496	MG977439	MG977438	MH321185	KU696970	NC_040972	MH205737	MH205736	MK120982	MK253668	MK134679	MG572117	MH159130	LC057212	KY652265	MH388765	MH388764	MH359096	NC_040144	NC_040113	MH394334	KX822019	NC_039677	NC_039592	NC_039575	NC_039570	MH535482	MF996341	MG234280	MF614015	MG813875	MH198310	MG891803	AJ271079	MG752973	MG752972	NC_038102	MG523859	NC_037458	MF491390	NC_037717	NC_037716	MH169579	KY996495	KY996494	KX085497	NC_037517	NC_037492	NC_037448	NC_037443	NC_037438	NC_037392	MG574829	MG450565	NC_037247	NC_037194	NC_037192	NC_037176	MG831862	KY779850	MG813997	MG925365	NC_036829	MG262388	MG256495	NC_036991	NC_036943	NC_036942	NC_036940	MG010811	MF359248	KY859413	MF975369	MF861203	MF861202	MG656407	MG138151	NC_036503	NC_036502	NC_036501	NC_036500	NC_036499	NC_036497	NC_036496	NC_036494	NC_036498	NC_036495	MG008316	MG008315	MG008314	MG008313	MG008312	MG008311	MG008310	MG008309	MG008308	MG008307	NC_036341	KX871231	KX822787	KX364403	KX364402	KX364202	KY073391	MF471373	MF471372	MF471371	NC_036000	NC_035997	NC_035995	NC_035971	NC_035969	NC_035968	NC_035959	NC_035955	NC_035894	NC_035892	KX822778	KX822775	KX822773	KX790363	KX790361	KX790360	KX852299	KX852298	MF583747	KY407562	KY407561	KY407560	KY407559	NC_035672	NC_035671	NC_035662	NC_035625	KX499864	KX499863	KX499862	KX499858	KX499856	MF370556	NC_035233	NC_035226	KY024482	KY646163	KT727930	NC_034951	NC_034680	NC_034793	NC_034792	KY419708	KX258653	KX258652	CP018170	NC_034346	KY511609	KX904872	KY347906	KU556690	NC_033895	KU318669	NC_033526	NC_033525	NC_033524	NC_033502	NC_033501	NC_033527	NC_033412	NC_033411	NC_033355	NC_033354	NC_033350	KX913220	KX913219	KX913218	KX913217	KX913216	KX426216	KX426215	KT898912	KT898911	NC_032378	KX756177	HG515539	NC_032083	NC_032038	KX768420	NC_031899	KT985457	NC_031410	NC_031383	NC_031370	KT820663	KX499471	NC_031195	KX434807	KT963087	KM527889	NC_030761	NC_030702	LC011413	KX347251	DQ317523	JF345175	HQ337797	HQ337796	HQ154129	GQ893027	KT321318	KT153020	KT153019	JX513426	NC_030543	NC_030450	KT878383	NC_030343	KU041709	KX098452	KU900231	NC_029945	NC_029943	NC_029942	NC_029941	NC_029884	KU522473	KU522471	KU522470	KU522469	KU961864	KT148967	NC_029770	KJ657732	NC_029433	NC_029379	NC_029378	NC_029338	KT289404	KU168830	KU204904	KT962847	KT962846	KT878501	NC_028703	KP036469	NC_028170	NC_028007	KR584659	KT289403	KR078314	KR078313	KP271241	KC608752	JX880022	JX312195	HQ325744	HQ325742	DQ887676	NC_027262	NC_027442	NC_027441	KJ676538	KR233163	NC_024643	KR021381	NC_026546	NC_026722	KP019639	KM655836	NC_025651	AB976560	NC_024541	KF753636	KF753632	NC_024725	NC_024717	NC_024716	NC_024715	NC_024712	JX513418	JX513417	JX513416	JX513413	NC_022414	KC180807	NC_022459	NC_022264	KF156839	KF156836	KF156833	NC_021936	NC_021425	JX978472	NC_020431	NC_015830	NC_015826	NC_015817	NC_015206	NC_008096	NC_013843	NC_007602	NC_009950	NC_009600	NC_008115	JX087681	HQ325741	NC_042872	NC_042871	NC_042870	NC_042869	NC_042868	NC_042867	NC_042866	NC_042865	NC_042864	NC_042863	NC_042862	NC_042861	NC_042860	NC_042859	NC_042858	NC_042725	NC_042700	MK045962	MK002721	MH331643	MH331642	MH331641	MH331640	MH331639	NC_042399	NC_042398	MH708561	MH708560	MK622413	MK622412	MK622411	MK622410	MK622409	MK622408	MK622407	MK622406	MK622405	MK622404	MK622403	MK622402	MK622401	MK622400	MK622399	MK622398	MK622397	MK069582	MK753244	MK753243	MK753242	NC_041463	NC_041449	EU262891	NC_040954	NC_041163	NC_041139	MH674342	MK353212	MK353209	MH909600	MH909599	NC_040920	MH607378	MG644608	MG719844	NC_035831	NC_035633	MH028788	KY392760	MH071744	NC_039933	KX871234	NC_039846	NC_039845	NC_039844	MG520100	NC_039574	NC_039573	NC_039572	KY120886	KY120885	KY120884	MH261261	MH261260	MH261259	NC_030069	NC_030068	NC_030067	NC_030066	NC_038122	KR232944	KR232943	KR232942	KR232941	NC_037459	NC_037457	NC_037455	MF807940	NC_037711	KX352467	KX352466	MF490441	KX085496	NC_037462	NC_037461	NC_037460	NC_037211	NC_037169	NC_037167	NC_037161	NC_037158	NC_037157	MG831880	MG831876	MG831874	MG831869	MG831861	MG831840	MG209700	MF460983	MF460981	MF460971	MF460975	MF460970	KP117026	KP117023	KP117022	NC_036743	NC_036714	NC_036712	NC_036710	NC_036707	NC_036705	NC_036704	NC_036703	NC_036702	NC_036701	NC_036697	NC_036690	NC_036688	NC_036687	NC_036685	NC_036682	NC_036661	KY432807	KY432805	KY432803	KY432800	KY432798	KY432797	KY432796	KY432795	KY432794	KY432793	KY432789	KY432782	KY432780	KY432779	KY432777	KY432811	KT734619	MG599082	NC_036356	KY849971	NC_035973	NC_035941	NC_035895	KY828469	NC_035876	NC_035834	NC_035833	NC_035832	NC_035830	NC_035829	KY284156	KY200671	KY985237	NC_035778	NC_035777	NC_035776	NC_035775	NC_035774	NC_035773	NC_035772	NC_035771	NC_035770	NC_035769	NC_035768	NC_035767	NC_035766	NC_035765	NC_035764	NC_035763	NC_035762	NC_035761	NC_035760	NC_035719	KX871237	KX871236	KX871235	KX871233	KX871232	KY363332	KY856959	KX229727	NC_030596	NC_034936	NC_034765	NC_034761	NC_034760	NC_034759	NC_034758	NC_034766	NC_034764	NC_034763	NC_034762	KF359922	KF359921	KF359920	KF359919	KF359918	KF359917	KF359916	KF359915	KF359914	KF359913	KF359912	KF359911	KF359910	KF359909	KF359908	KF359907	KF359906	KF359905	KF359904	KF359903	KF359902	KF359901	KX499861	KX499860	KX499859	NC_033979	NC_033910	KY045495	KY045494	KY045493	KY045492	KY045491	KY045490	KY045489	KY045488	KY045487	KY045486	KY045485	KY045484	KY045483	KY045482	KY045481	KY045480	KY045479	KY045478	KY045477	KT932967	KT932965	KY416513	KY000001	NC_018112	NC_032296	KX792264	NC_031427	NC_031423	NC_031422	NC_031421	NC_031420	KX035098	KT820672	KT820671	KT820670	KT820669	KT820668	KT820667	KT820666	KT820664	NC_030783	KX551970	KM207677	GU592207	GQ324949	GQ861354	FJ695500	KT428154	KT159969	EF489041	NC_030539	KU204775	KT992850	NC_030331	KX111381	KU977442	EU262887	NC_030195	KR779936	NC_030064	KR259989	KR259988	NC_029937	KP125337	KT376489	NC_029750	NC_029700	KU170194	NC_029460	NC_029432	NC_029431	NC_029430	NC_029429	NC_029428	NC_029420	NC_029390	KP318983	NC_029227	NC_026134	KT220734	KU204903	KU204902	KU204901	KU204900	KU204899	KT934315	KT983629	KT626943	NC_028704	NC_028614	NC_028549	NC_028517	KP036471	KP036470	KT852576	KR029092	KT633996	NC_028328	KT428378	KT428377	NC_028067	NC_028009	KR230391	KP189362	KR869730	KJ614403	KJ614402	LN555649	KM983390	KJ830774	KC543997	KC143082	JN032131	JN019793	JN019792	HQ325743	HQ325740	DQ673255	DQ400350	NC_027693	NC_027691	NC_027681	KR029093	KR673323	KR270823	NC_027272	KR262889	NC_026881	NC_026878	NC_026909	NC_026879	KP688069	NC_026462	NC_007957	KF431956	KC686331	KC686333	KC686332	NC_024721	NC_024714	NC_024713	JX513422	JX513415	JX513414	NC_024608	NC_024067	NC_024063	NC_024066	NC_024065	NC_024064	NC_024062	NC_024061	NC_024060	KJ414486	KJ414485	KJ414484	KJ414483	KJ414482	KJ414481	KJ414480	KJ414479	KC713823	KC713822	NC_023247	NC_022413	NC_022412	NC_022411	NC_022410	NC_022409	NC_022408	NC_022407	NC_022399	NC_022391	NC_022383	NC_022382	KC180806	KC180805	KC180804	KC180803	KC180802	KC180801	KC180800	KC180792	KC180782	KC180774	KC180773	NC_021372	NC_019602	NC_019601	JN884817	JN884816	JN867592	NC_020019	NC_016711	NC_017835	NC_016734	NC_014056	NC_006290	NC_006084	NC_005878	NC_000932	NC_012224	NC_010323	NC_010109	NC_010093	NC_009962	NC_008796	NC_008788	NC_008641	NC_008591	HQ325745	NC_018110	NC_018109	JN019795	JN005832	AM777385	AP006714	AP002983	AP009123	AJ428413	MH544205	MK301251	NC_042950	NC_042921	NC_042760	NC_042747	NC_042724	NC_042715	NC_042714	NC_042675	NC_042674	MH824417	MH748568	MK779998	MK341452	MK341451	MK341450	MK341449	MK341448	NC_042468	NC_042454	NC_042425	NC_042371	MK455800	MH671330	MH671331	MH553374	NC_042284	NC_042283	NC_042282	NC_042281	NC_042280	NC_042279	NC_042278	NC_042277	NC_042276	NC_042275	NC_042274	NC_042272	NC_042271	NC_042270	NC_042269	NC_042268	NC_042267	NC_042266	NC_042265	NC_042264	NC_042263	NC_042262	NC_042261	NC_042238	NC_042236	NC_042235	NC_042193	NC_042188	NC_042161	NC_042145	NC_042144	MH817890	MH748558	MH992400	MH992398	MK681211	MK558824	MK606372	MH488957	MH488956	MH488955	MH488954	MK547542	MK547541	MH704468	MH298220	NC_041552	NC_041551	NC_041435	NC_041424	MH817943	MH817942	MH817941	MH817940	MH817939	MH817938	MH817937	MH817936	MH817935	MH817934	MH817933	MH817932	MH817931	MH817930	MH817929	MH817928	MH817924	MH817923	MH817922	MH817921	MH817920	MH817918	MH817917	MH817916	MH817915	MH817914	MH817913	MH817912	MH817911	MH817909	MH817908	MH817907	MH817901	MH817900	MH817898	MH817897	MH817896	MH817894	MH817893	MH817892	MH817891	MH817889	MH817888	MH817887	MH817886	MH817885	MH817884	MH817883	MH817882	MH817881	MH817880	MH817879	MH817878	MH817877	MH817876	MH817875	MH817874	MH817871	MH817870	MH817869	MH817868	MH817867	MH817866	MH817865	MH817864	MH817863	MH817862	MH817861	MH817860	MH817859	MF967580	NC_041238	MH890571	MH778101	MH544144	NC_041199	NC_041178	NC_041119	NC_041110	MK036508	MK036507	MK036506	NC_040997	NC_040983	NC_040964	NC_040960	NC_040959	NC_040958	MH909777	MK040443	MK144666	MK134678	MG897127	LC348965	LC348863	LC348862	LC348861	LC348859	LC348857	LC348856	LC348854	LC348853	LC348852	LC348851	LC348850	LC348849	LC348848	LC348847	LC348726	LC348725	LC348724	LC348723	LC348722	LC348721	LC348532	LC348531	LC348530	LC348529	LC348528	LC348527	LC348526	LC348525	LC348524	LC348523	LC348522	LC348521	LC331062	MH032560	LC348864	LC348860	LC348858	LC348855	LC348720	LC348520	MG917095	MG727865	MG727864	MG727863	MH579750	MG717940	MF795137	KY652266	MH752984	MH752983	NC_040167	NC_040164	NC_040143	MG792145	NC_039961	NC_039956	NC_039955	NC_039954	NC_039953	NC_039952	MK070168	MK111409	MH330684	MH359187	MH359182	MH359181	MH359180	MH359179	MH359178	NC_039678	NC_039653	NC_039781	NC_039761	MH118290	MG836508	MG836507	MG836506	MG836505	MH071405	MH045156	MH045155	KX897128	MG733988	MG800783	LC375846	KU140669	NC_038165	NC_038079	NC_038078	NC_038077	NC_038076	NC_038075	NC_038057	MG772529	NC_037433	NC_037401	KX545461	NC_037838	NC_037955	NC_037954	NC_037953	NC_037952	NC_037948	NC_037840	NC_037758	NC_037696	MF997465	MG744576	MG738670	MG738669	MG738668	MG738667	MG738666	MF766010	MG599732	MG581403	NC_037494	NC_037482	NC_037475	NC_037446	NC_037442	MG569974	MG799542	MF716524	NC_037242	NC_037223	NC_037179	MG214254	MF401522	LC361351	LC361350	LC361349	MG770330	MG162586	MG229069	MG214781	MF095790	NC_036260	KY817143	KP117027	KP117025	KP117024	KP117021	KP117020	NC_024764	KY511612	NC_036723	KY312849	KY379906	MF521827	LC199503	LC199394	KY073390	NC_036142	NC_036141	NC_036140	NC_036136	NC_036135	NC_036134	MF374688	MF152732	MF152731	MF152730	KY670737	MF136487	MF136486	NC_036019	NC_035998	NC_035996	NC_035990	NC_035972	NC_035896	KY511610	KX822776	KX822774	KY940847	KY940844	KX790364	NC_035875	NC_035873	NC_035872	KY991380	NC_035743	NC_035744	MF362689	KY908401	KY908400	NC_035551	NC_035506	MF189169	MF189168	MF189167	KY707335	NC_035225	NC_035413	KX377524	NC_035154	KX868670	NC_034996	LC085347	LC085346	KT727929	NC_030598	KX352465	NC_034950	NC_034949	NC_034910	KY595463	KY595462	KY595461	KY595460	KY595459	KY595458	KY595457	KY606171	NC_034802	KY419707	KY419706	KX139746	KY126841	NC_034368	NC_034312	NC_034311	NC_034310	NC_034309	NC_034308	NC_034299	KY117036	KY646165	KX636161	KX636160	KX636159	KX636158	KX636157	KY498535	NC_033876	NC_033978	KX703002	KX425853	NC_033503	NC_033535	NC_033534	NC_033520	NC_033519	NC_033518	NC_033517	NC_033516	NC_033514	NC_033513	NC_033512	NC_033511	NC_033515	NC_020316	KX447140	KX426347	NC_032717	KX784051	KX784050	KX784049	KX784048	KX784047	KX784046	KX784045	KX784044	KX784043	KX784042	KX784041	KX695124	NC_032379	KX306825	KX756178	KU059178	NC_032054	KU956042	NC_031650	NC_031400	NC_031399	NC_031386	KX756180	KX756179	KP718624	KP718622	KU736963	KU736962	KX497031	NC_031204	NC_031155	KU641021	KM527898	NC_030773	NC_030756	NC_030755	NC_030772	NC_030757	KU291447	KU569490	KT988070	KU361242	KU361241	KM207675	HQ337793	GQ329703	KT153021	KT153022	KT153023	EF115542	EF115541	DQ887677	NC_030562	NC_030561	NC_030553	NC_030552	KU362793	NC_016668	KX247147	KX247146	KR233156	NC_027838	KX180070	KX180069	KX180068	KX180060	KX180059	KX014626	KT870116	KU726550	NC_029881	NC_028069	KT831767	KU961859	NC_029712	KU179436	KM652488	NC_010358	NC_029490	NC_029465	NC_029459	NC_029434	NC_029394	NC_029391	NC_029365	NC_029363	AJ970307	KU041648	KT220733	KU204905	KT963039	KT963036	KT886432	KT886429	KM489056	KM489054	NC_028733	NC_028728	NC_028727	NC_028617	KT428297	KT270358	KT270357	KT388109	KR260986	NC_024814	NC_024832	NC_024815	NC_024816	NC_024831	NC_024830	KJ614420	KJ614419	KJ614418	KJ614417	KJ614416	KJ614415	KJ614414	KJ614413	KJ614412	KJ614411	KJ614410	KJ614409	KJ614408	KJ614407	KJ614406	KJ614405	KJ614404	KJ614401	KJ614400	KJ614399	KJ614398	KJ614397	KJ614396	KJ819550	JX270811	JN637765	JN415113	JN019791	HQ207704	DQ886273	NC_016430	NC_027226	NC_027225	NC_027224	NC_027161	NC_027147	KJ629117	KJ629116	KJ629115	KM201427	NC_026882	NC_026877	NC_026880	NC_026876	NC_026839	KJ170923	KM360047	NC_024845	KJ862886	NC_024469	KJ592713	KF753637	KF753631	HG515537	NC_024723	NC_024722	JX513424	JX513423	KJ716483	NC_022406	NC_022405	NC_022404	NC_022403	NC_022402	NC_022401	NC_022400	NC_022398	NC_022397	NC_022396	NC_022395	NC_022394	NC_022393	NC_022392	NC_022390	NC_022389	NC_022388	NC_022387	NC_022385	NC_022384	NC_022381	NC_022380	NC_022379	NC_022378	KC180799	KC180798	KC180797	KC180796	KC180795	KC180794	KC180793	KC180791	KC180790	KC180789	KC180788	KC180787	KC180786	KC180785	KC180784	KC180783	KC180781	KC180780	KC180779	KC180778	KC180776	KC180775	KC180772	KC180771	KC180770	KC180769	AC_000188	NC_021111	KC128846	NC_020320	NC_020318	JN867589	JN867587	JN867584	JN867582	JN867579	NC_018552	NC_017894	NC_016692	NC_016670	NC_016699	NC_015820	NC_014807	NC_014062	NC_013553	NC_013273	NC_007942	NC_007499	NC_007144	NC_005086	NC_004993	NC_009598	NC_008456	NC_008334	NC_008326	NC_002694	HQ901195	NC_018113	NC_018111	JN019794	MK947051	NC_042798	NC_042751	NC_042735	NC_042681	MK058684	KY399983	MH767452	MH767451	MH767450	MH795308	MH795307	MK694934	MK694933	MK694932	MK694931	MK694930	MK694929	MK694928	MK694927	MK694926	MK694925	MK694924	MK694923	MK694922	MK694921	MK694920	MK651116	NC_042443	MK862266	MK477550	NC_042273	NC_042228	NC_042227	MK795965	MF521832	MF541730	MH680946	MH680945	NC_041648	NC_041574	NC_041573	NC_041572	NC_041571	NC_041570	NC_041569	NC_041568	NC_041567	NC_041566	NC_041565	NC_041564	NC_041563	NC_041562	NC_041561	NC_041560	NC_041559	NC_041558	NC_041557	NC_041484	NC_041483	NC_041482	NC_041481	NC_041480	NC_041436	MH817873	EU262890	KT881176	NC_041306	NC_041249	MH201540	MH201539	MH201538	MH201537	MH201536	MH201534	NC_041171	NC_041138	NC_041137	NC_041136	NC_041135	NC_041133	NC_041132	NC_041131	NC_041130	NC_041129	NC_041128	NC_041127	NC_041126	NC_041125	NC_041080	MG914654	MH036286	MH036285	MH036284	MH036283	MH036282	MH036281	MH036280	MH036279	MH036278	MH036277	MH036276	MH036275	MH036274	MH036273	MH036272	MH036271	MH036270	MH036269	MH036268	MH036267	MH036266	MH036265	MH036264	MH036263	MH036262	MH036261	MH036260	MH036259	MH036258	MH036256	MH036255	MH036254	MH036253	MH036252	MH036251	MH036249	MH036248	MH036247	MH036246	MH036245	MH036244	MH036243	MH036242	MH036241	MH036240	MH036239	MH036238	MH036237	MH036236	MH036235	MH036234	MH036233	KX118044	MH737738	MK342634	MG940972	MF179637	NC_040857	MG764158	MG722902	MG719843	MG719842	MG719841	MG719840	MG719838	MG719837	MG719836	MG719835	MG719834	MG719833	MG719832	MG719831	MG719830	MG719829	MG719828	MG719827	MH018574	NC_027954	KX792501	MG573056	MH752982	MH752981	MH752980	MG674209	MG604297	MH337373	NC_040131	NC_040130	NC_040129	NC_040128	NC_040127	NC_040125	NC_040112	NC_040111	MH660710	MH660709	MH181237	MH181236	MH181235	MH181234	MH181233	MH181232	MH181231	MH181230	MH181229	MH181228	MH181227	MH181226	MH181225	MH181224	MH181223	MH181221	MH181220	MH181219	MH181218	MH181217	MH181216	MH181215	MH181214	MH181213	MH181212	MH181211	MH181210	MH181209	MH181208	MH181207	MH181206	MH181205	MH181204	MH181203	MH181202	MH181201	MH181200	MH181199	MH181198	MH181197	MH181196	MH181195	MH181194	MH181193	MH181192	MH181191	MH181190	MH181189	MH181188	MH181187	MH181186	MH181185	MH181184	MH181183	MH181182	MH181181	MH181180	MH181179	MH181177	MH181176	MH181175	MH181174	MH181173	MH181172	MH181171	MH181170	MH181169	MH181168	MH181167	MH181166	MH181164	MH181163	KX889393	NC_039924	MH181222	MH181178	MH181165	MH185800	MH285855	MH285856	MH285854	MH285853	MH285852	MH285851	MH285850	MH285849	MH285848	MG682353	NC_039691	NC_039856	NC_039855	NC_039854	NC_039853	NC_039852	NC_039851	NC_039850	NC_039838	NC_039837	NC_039836	NC_039834	NC_039806	NC_039805	NC_039804	NC_039803	NC_039802	NC_039801	NC_039800	NC_039799	NC_039798	NC_039797	NC_039796	NC_039795	NC_039794	NC_039793	NC_039792	NC_039791	NC_039790	NC_039789	NC_039788	NC_039787	NC_039786	NC_039785	NC_039784	NC_039783	NC_039782	NC_039718	NC_039645	MG805615	MG805614	MG805613	MG805612	MG805611	MG805610	MG805609	MG805608	MG805607	MG805606	MG805604	MG805603	MG805602	KY073235	MG664848	MG664847	MG664846	MG664845	MG664844	MG664843	MG664842	MG664841	MG664840	MG664839	MG664838	MG664837	MG664836	MG664835	MG664834	MG664833	MG664832	MG664831	MG664830	MG664829	MG664828	MG664827	MG664826	MG664825	MG664824	MG664823	MG664822	MG664821	MG664820	MG664819	MG664818	MG664817	MG664816	MG664815	MG664814	MG664813	MG664812	MG664811	MG664810	MG664809	MG664808	MG664807	MG664806	MG664805	MG664804	MG664803	MG664802	MG664801	MG664800	MG664799	MG664798	MG664797	NC_039464	NC_039463	NC_039462	NC_039461	NC_039460	NC_039459	NC_039452	NC_039451	NC_039450	NC_039449	NC_039448	NC_039347	MF686120	MH382827	MG001341	MG001339	MG524002	MG524001	MG524000	MG523999	MG523998	MG523997	MG523996	MG523995	MG523994	NC_039180	KY412468	KY412467	KY412465	KY412464	KY412463	KY412462	MG813535	NC_038200	MG181220	NC_038131	NC_038128	NC_038126	NC_038103	NC_038093	NC_038092	MG720819	MG720818	MG720817	MF807947	MF807944	MH330688	NC_037693	MG397139	KX352468	MG586833	NC_037362	LC218435	MF593117	NC_037251	NC_037250	NC_037240	NC_037166	NC_037159	MG724915	KY923074	KX364458	KX792499	MF687749	NC_036987	NC_036986	NC_036985	NC_036984	NC_036983	NC_036982	NC_036980	NC_036979	NC_036978	MF460980	MF460973	MF460972	NC_036834	KT692644	MG255768	MG255767	MG255766	MG255765	MG255764	MG255763	MG255762	MG255761	MG255760	MG255759	MG255758	MG255756	MG255754	MG255753	MG255752	MF957201	MG585274	NC_036744	NC_036742	NC_036716	NC_036715	NC_036709	NC_036708	NC_036706	NC_036695	NC_036694	NC_036691	NC_036683	NC_036670	NC_036663	NC_036662	NC_036660	NC_036658	KX631429	KY432809	KY432808	KY432802	KY432801	KY432799	KY432787	KY432786	KY432783	KY432812	KU954767	KT734621	KT734620	KT734618	KT719235	MG599083	MG564755	NC_036370	NC_036359	NC_036358	NC_036357	MF135621	MF155666	MF155665	MF155664	NC_036130	NC_036129	NC_036128	NC_036127	NC_036126	NC_036125	NC_036124	NC_036123	NC_036122	NC_036121	NC_036120	NC_036119	NC_036118	NC_036117	NC_036116	NC_036115	NC_036114	NC_036113	NC_036112	NC_036040	MF377623	MF377621	KR872391	MF964221	MF563384	MF563383	MF563382	MF563381	MF563380	MF563379	MF563378	MF563377	MF563376	MF563375	MF563374	MF563373	MF563372	MF563371	MF563370	MF563369	MF563368	MF563367	MF563366	MF563365	MF170217	KX641589	KY951993	NC_035732	NC_035535	NC_035534	NC_035533	NC_035530	NC_035529	NC_035528	NC_035527	NC_035526	NC_035524	NC_035523	NC_035521	NC_035519	NC_035518	NC_035517	NC_035492	NC_035532	NC_035531	NC_035525	NC_035522	NC_035520	LC193523	LC193522	LC193521	LC193520	LC193519	LC193518	LC193517	LC193516	LC193515	LC193514	LC193513	LC193512	LC193511	LC193510	LC193509	LC193508	LC192959	LC192958	LC192957	LC192956	LC192955	LC192954	LC192953	MF035974	MF035997	MF035996	MF035995	MF035994	MF035993	MF035992	MF035991	MF035990	MF035989	MF035988	MF035987	MF035986	MF035985	MF035984	MF035983	MF035982	MF035981	MF035980	MF035979	MF035978	MF035977	MF035976	MF035975	MF035973	MF035972	MF035971	MF035970	MF035969	MF035968	MF035967	MF035966	KY707773	KY707772	KY707771	KY707770	KY707769	KY707768	KY707767	NC_035344	NC_035343	NC_035342	NC_035341	NC_035340	NC_035339	NC_035338	NC_035337	NC_035335	NC_035333	NC_035332	NC_035331	NC_035330	NC_035328	NC_035327	NC_035326	NC_035325	NC_035324	NC_035322	NC_035336	NC_035334	NC_035323	NC_035321	NC_035051	NC_035049	NC_035047	NC_035046	NC_035045	NC_035043	NC_035042	NC_035041	NC_035040	NC_035039	NC_035038	NC_035037	NC_035036	NC_035035	NC_035034	NC_035033	NC_035032	NC_035031	NC_035028	NC_035026	NC_035025	NC_035024	NC_035023	NC_035022	NC_035021	NC_035020	NC_035019	NC_035017	NC_035016	NC_035015	NC_035013	NC_035012	NC_035010	NC_035009	NC_035050	NC_035048	NC_035044	NC_035030	NC_035029	NC_035027	NC_035018	NC_035014	NC_035011	LC192810	AB893950	AB893949	NC_030500	NC_030493	NC_030489	NC_030575	NC_034935	NC_034934	NC_034902	NC_034901	NC_034900	NC_034899	NC_034898	NC_034895	NC_034893	NC_034892	NC_034891	NC_034889	NC_034887	NC_034885	NC_034881	NC_034880	NC_034879	NC_034878	NC_034877	NC_034876	NC_034875	NC_034874	NC_034873	NC_034871	NC_034870	NC_034869	NC_034868	NC_034867	NC_034866	NC_034865	NC_034864	NC_034863	NC_034861	NC_034860	NC_034853	NC_034852	NC_034851	NC_034903	NC_034897	NC_034896	NC_034894	NC_034890	NC_034888	NC_034886	NC_034884	NC_034883	NC_034882	NC_034872	NC_034862	NC_034859	NC_034858	NC_034857	NC_034856	NC_034855	NC_034854	NC_034850	NC_034849	NC_034848	NC_034847	KY596185	KY596184	KY596183	KY596182	KY596181	KY596180	KY596179	KY596178	KY596177	KY596176	KY596175	KY596174	KY596173	KY596172	KY596171	KY596170	KY596169	KY596168	KY596167	KY596166	KY596165	KY596164	KY596163	KY596162	KY596161	KY596160	KY596159	KY596158	KY596157	KY596156	KY596155	KY596154	KY596153	KY596152	KY596151	KY596150	KY596149	KY596148	KY596147	KY596146	KY596145	KY596144	KY596143	KY596142	KY596141	KY596140	KY596139	KY596138	KY596137	KY596136	KY596135	KY596134	KY596133	KY596132	KY596131	KY596130	KY596129	KY596128	KY596127	KY596126	KY596125	KY596124	KY596123	KY596122	KY596121	KY596120	KY596119	KY596118	KY596117	NC_034832	NC_034831	NC_034830	NC_034829	NC_034828	NC_034827	NC_034826	NC_034825	NC_034824	NC_034823	NC_034822	NC_034821	NC_034820	NC_034819	NC_034818	NC_034817	NC_034816	NC_034815	NC_034814	NC_034813	NC_034812	NC_034811	NC_034810	NC_034791	KY174338	KX229726	NC_034369	NC_034363	NC_034357	KX063946	KX063945	KX063944	KX063943	KX063942	KX063941	KX063940	KX063939	KX063938	KX063937	KX063936	KX063935	KX063934	KX063933	KX063932	KX063931	KX063930	KX063929	KX063928	KX063927	KX063926	KX063925	KX063924	KX063923	KX063922	KX063921	KX063920	KX063919	KX063918	KX063917	KX063916	KX063915	KX063914	KX063913	KX063912	KX063911	KX063910	KX063909	KX063908	KX063907	KX063906	KX063905	KX063904	KX063903	KX063902	KX063901	KX063900	KX063899	KX063898	KX063897	KX063896	KX063895	KX063894	KX063893	KX063892	KX063891	KX063890	KX063889	KX063888	KX063887	KX063886	KX063885	KX063884	KX063883	KX063882	KX063881	KX063880	KX063879	KX063878	KX063877	KX063876	KX063875	KX063874	KX063873	KX063872	KX063871	KX063870	KX063869	KX063868	KX063867	KX063866	KX063865	KX063864	KX063863	KX063862	KX063861	KX063860	KX063859	KX063858	KX063857	KX063856	KX886353	KX371593	KY646167	KY646166	LC147381	KY626042	KY626041	KY626040	KX499857	NC_033871	KU821703	KJ174105	NC_033346	NC_033345	NC_033344	NC_033343	KT964698	KT964696	KT983255	KT983256	KT983258	KT983257	KU041143	KU041142	KX008604	NC_032057	NC_032056	NC_032031	KX774248	NC_031894	KX198561	KX198560	KX198559	NC_031445	NC_031444	NC_031396	NC_031395	NC_031357	KT387725	KP718628	KU736961	KU736960	NC_031187	NC_031186	KU240010	KU240008	KT274029	KX345299	KX345298	KX345297	KM103366	FJ970916	NC_030625	NC_030624	NC_030623	NC_030622	NC_030621	NC_030620	NC_030619	NC_030618	NC_030617	NC_030616	NC_030615	NC_030614	NC_030613	NC_030612	NC_030611	NC_030534	NC_030503	NC_030502	NC_030501	NC_030499	NC_030498	NC_030497	NC_030496	NC_030495	NC_030494	NC_030492	NC_030491	NC_030490	NC_030488	NC_030487	NC_030582	NC_030581	NC_030580	NC_030574	NC_030572	NC_030569	NC_030568	NC_030567	NC_030564	NC_030558	NC_030554	NC_030551	NC_030550	NC_030549	NC_030548	NC_030547	NC_030545	NC_030544	KU291500	KU291499	KU291498	KU291497	KU291496	KU291495	KU291494	KU291493	KU291492	KU291491	KU291490	KU291489	KU291488	KU291487	KU291486	KU291485	KU291484	KU291483	KU291482	KU291481	KU291480	KU291479	KU291478	KU291477	KU291476	KU291475	KU291474	KU291473	KU291472	KU291471	KU291470	KU291469	KU291468	KU291467	KU291466	KX180091	KX180090	KX180088	KX180083	KX180082	KX180080	KX180077	KX180076	KX180075	KX180072	KX180065	KX180061	KX180058	KX180057	KX180056	KX180055	KX180054	KX180053	KX180051	KX180050	KX158870	KR364803	KR364802	KT881177	NC_030180	NC_028504	KT780870	NC_027425	KP861984	KU641389	NC_029889	KR048286	NC_029711	KU179435	KU179434	NC_029401	NC_029393	NC_029364	HF543599	KP684145	NC_029243	KT161956	KT963038	KT886431	NC_028732	NC_028721	NC_028720	NC_028618	KT428296	KR822688	KR822687	KT852844	NC_028444	NC_028349	KT454094	KP176438	KJ819549	KC844054	KM088017	KM088016	KM103373	KM103371	NC_027650	KM067394	NC_027266	NC_027146	NC_026779	NC_026775	NC_026773	NC_026772	NC_026777	KJ566307	KJ566305	KJ524104	KJ501999	KJ501998	NC_025653	NC_025652	HG803177	HG530134	KF428978	NC_023090	KF769144	KC695666	NC_024106	HF586694	NC_007977	NC_023800	KF998272	NC_023463	HG803178	NC_023132	HG515536	JQ067650	NC_022859	NC_022386	KC180777	HG530133	AB856291	AB856290	AB856289	HF558645	NC_016708	JN867576	JN673818	NC_016712	NC_016690	NC_017609	NC_016927	NC_013088	NC_007943	NC_007944	NC_007578	NC_005973	NC_011032	NC_010362	NC_009766	NC_009265	NC_009272	NC_009271	NC_009267	NC_009266	NC_009275	NC_009273	NC_009270	NC_009143	NC_008535	NC_008407	HQ901200	HQ901199	HQ901198	HQ901197	HQ901196	JF719062	JN005833	JN005831	EU325680	AM712908	AM087200	AJ627251	AP006728	MH049735	MH558672	MK616470	MH745226	MH745225	MH491529	MH820379	MH820377	NC_042944	NC_042920	NC_042912	NC_042825	NC_042819	NC_042786	NC_042688	MK088177	MK096442	MH998233	MH979332	MH779853	MK569377	NC_042467	NC_042466	NC_042465	NC_042464	NC_042463	NC_042462	NC_042461	NC_042460	NC_042459	NC_042458	NC_042457	NC_042456	NC_042455	NC_042453	NC_042452	NC_042451	NC_042450	NC_042449	NC_042448	NC_042447	NC_042446	NC_042444	NC_042428	NC_042427	NC_042426	NC_042424	NC_042388	NC_042387	NC_042386	NC_042385	NC_042384	NC_042376	NC_042375	NC_042374	NC_042373	NC_042372	MK290823	MH687871	MK415799	MK757488	LC269310	MG642817	NC_042253	NC_042237	NC_042223	NC_042221	MH142524	MH251613	MK070169	NC_037361	MH817905	MH817903	MH392303	MH513641	MH973587	MH423067	MH423066	NC_041670	NC_041649	NC_041554	NC_041553	NC_041510	NC_041458	NC_041440	NC_041434	MH539824	KT881170	NC_041309	NC_041305	MH286942	MH939982	NC_041201	NC_041200	NC_041159	NC_041113	NC_041102	NC_041092	NC_041091	NC_041088	NC_041087	NC_041074	MH298010	MG914655	MK327553	MK327552	MK327551	MH782188	MK089797	MK463585	MH220878	NC_040984	MK040444	MK182726	MK182725	NC_040852	NC_040851	MG880221	MK209002	MK209001	MH936550	MH376309	MG560051	MG560050	MG560049	MG560048	MG560047	MG560046	MG560045	MG560044	MH933861	MH603954	MH603953	MK036046	MK036045	MK096789	NC_031343	MH778959	NC_031505	NC_040223	MG991935	MH748034	MH356725	MH356724	MH142726	NC_039976	NC_039975	NC_039960	NC_039959	NC_039958	NC_039957	MH053150	MG599475	MH205735	MF990205	MH105772	MH359188	MH359186	MH359185	MH359184	MH359183	NC_039684	NC_039683	NC_039682	NC_039681	NC_039680	NC_039661	NC_039651	NC_039695	NC_039694	NC_039693	NC_039692	NC_039817	NC_039816	NC_039812	NC_039762	NC_039760	NC_039759	NC_039704	NC_039650	NC_039647	NC_039569	MH559330	MH559329	MH559328	MH559327	MH559326	MH559325	MH559324	MH559323	MH559322	MH559321	MH559320	MG662157	MG662156	MG662155	MG662154	MG662153	MG662152	MG662151	MG662150	MG662149	MG662148	MG662147	MG662145	MG662144	MG662143	MG662142	MG662141	MG662140	MG662139	MG662138	MG662137	MG662136	MG662135	MG662134	MG662133	MG662132	MG662130	MG662129	MG662128	MG662126	MG662125	MG772639	NC_039426	MG799332	MH045157	NC_039379	MH121055	MH121054	MG189543	MG976805	MG989277	MH042532	MG891802	NC_039133	MG754959	NC_038229	NC_038088	MF150041	NC_037497	NC_037477	KX594382	NC_037845	MH031787	NC_037994	NC_037960	NC_037959	NC_037958	NC_037957	NC_037956	NC_037950	NC_037844	NC_037843	NC_037760	NC_037753	NC_037719	NC_037718	MF351625	MF100782	MG738664	MH050797	MH050796	MH050795	KY392766	KY392765	KY392764	KY392763	KY392762	KY947352	NC_037519	NC_037518	NC_037504	MG189708	MG570144	KY926695	MG561304	MG463107	NC_037232	NC_037231	NC_037230	NC_037229	NC_037228	NC_037227	NC_037226	NC_037184	MG739656	NC_037087	NC_036506	MG719855	MG262359	MG386499	MG252500	MF460835	MF460834	MF460833	MF460832	MF460831	MF460830	MF460829	MF460828	MF460827	MF460826	NC_037021	NC_036958	NC_036935	KT705317	MF596485	NC_036835	NC_036809	MF496038	MF983795	MF991963	MG517444	NC_036758	NC_036757	NC_036756	NC_036755	NC_036754	NC_036753	NC_036752	NC_036751	MF197310	MF136516	MF136515	MF136514	MF136513	MF136512	MF136511	MF136510	MF136509	MF136508	MF136506	MF136507	MF136505	MF136504	MF136503	MF136502	MF136501	MF136500	MF136499	MF136498	MF136497	MF136496	MF136495	NC_036505	MF991116	MF991115	NC_036300	NC_036236	EU262889	KY273445	KY490694	MF594405	MF480753	MF480752	NC_036133	NC_036052	MF421552	MF374324	KY769273	MF176947	NC_036017	NC_035989	NC_035988	NC_035975	NC_035974	KY197962	NC_035952	NC_035891	MF663725	KY940846	KY940845	MF536709	MF536695	MF536694	MF577082	KT705316	MF621234	NC_035727	NC_035516	NC_035505	NC_035499	MF357889	KY792991	NC_035320	KX377523	MF067398	LC085348	NC_034908	KY926621	NC_034803	NC_034662	NC_034643	NC_034747	NC_034645	NC_034644	KY628420	KX904877	KU866532	KU866531	KU866530	KU866529	KY231152	NC_034295	KY111264	KX814336	KX852427	KY117235	KY088271	KU170142	NC_033913	KX611091	NC_033396	NC_028430	NC_033401	NC_033400	NC_033399	NC_033398	NC_033397	NC_033395	NC_033394	NC_033341	NC_033333	KT964697	KP221928	KP221927	KP221926	KP221925	KP221924	KP170503	KP170502	KP170501	KP170500	NC_032383	NC_032351	KY014105	KX870854	KX870853	NC_032008	NC_030722	NC_031874	NC_031833	NC_031825	KU958581	KX154571	NC_031509	KX507360	KX765488	NC_031443	NC_031442	NC_031441	NC_031437	NC_031436	NC_031435	NC_031434	NC_031433	NC_031414	NC_031385	NC_031376	KX648359	KU821692	KT387724	KT387723	KT387722	KT387721	KP718626	KP718620	KP718618	KX827312	KX021372	KX507245	NC_030770	KU569489	KU559924	KX279888	KM244735	DQ119058	AY522331	AY522330	KM244734	FJ970915	KU360270	NC_030583	NC_030579	NC_030578	NC_030577	NC_030570	NC_030566	NC_030565	NC_030563	NC_030559	NC_030556	NC_030546	NC_030516	NC_030515	NC_030371	NC_030350	KX180092	KX180087	KX180086	KX180085	KX180078	KX180074	KX180073	KX180071	KX180066	KX180063	KX180052	KT844941	KT844940	KR270822	LT161986	LT161985	LT161984	NC_029827	NC_029705	KU242342	KT695604	NC_029427	NC_029392	NC_029333	FN996943	FN996944	NC_029212	KU204898	KT963037	LN877385	KP966117	KP966116	KP966115	KP966114	KF241981	KF241980	KT630834	NC_027951	NC_027941	KM881643	KM881642	KM881641	KM881640	KM881639	KM881638	KM881637	KM881636	KM881635	NC_027834	KT281152	KT281146	KT223569	KM207676	EPFCPCG	NC_027674	KM088024	KM088023	KM088022	KM088021	KM103364	KM668208	NC_026913	NC_026907	NC_026790	KP340971	KM841421	NC_026776	KJ524105	KP301144	NC_025787	NC_023245	NC_024681	KJ742926	KC311467	NC_024421	KF925434	NC_023464	NC_022432	HG803179	KF386166	NC_022431	KF539844	HF677508	NC_020317	NC_020372	NC_020341	HE963749	JX235347	JN867581	JN867580	JN867577	NC_020092	JQ362483	NC_015608	NC_012927	NC_006050	NC_009765	NC_009274	NC_009259	NC_008602	NC_008590	NC_008457	FN998901	AP008956	AM711640	AJ316582	AB042240	AY928077	MK408969	MK408968	MK408967	MK408966	MK408965	MK408964	MK408963	MK408962	MK408961	MK408960	MK408959	MK408958	MK408957	MK408956	MK408953	MK408952	MK408951	MK408950	MK408949	MK408948	MK408947	MK408946	MK408945	MK408944	MK408943	MK408942	MK408941	MK408940	MK408939	MK408938	MK408937	MK408936	MK408935	MK408934	MK408933	MK408932	MK408930	MK408929	MK408927	MK408926	MK408924	MK408923	MK408922	MK408921	MK408920	MK408919	MK408918	MK564083	MK341064	MK341063	MK341062	MK341061	MK341060	KY434195	KY434194	KY434193	NC_042899	NC_042898	NC_042897	NC_042896	NC_042895	NC_042894	NC_042893	NC_042892	NC_042891	NC_042890	NC_042889	NC_042888	NC_042767	NC_042766	NC_042400	NC_042369	MK881638	MK881637	MK881636	MK881635	MK881634	MK881633	MK881632	MK881631	MK881630	MK881629	MK881628	MK881627	MK881626	NC_042254	NC_042242	NC_042222	NC_042220	LC192960	MH411151	MH411150	MH411149	MH411148	MH411147	MH423073	MH423072	MH423071	MH423070	MH423069	MH423068	MH423065	MH423064	NC_041580	NC_041473	NC_041472	NC_041457	NC_041456	NC_041455	NC_041454	NC_041453	NC_041452	NC_041451	MH678665	MK210561	KT881172	KT881171	NC_041167	NC_041164	NC_041134	MH260705	MH260704	MH782189	MH782187	MH782178	MK503933	MK503932	MK503931	MK503930	MK503929	MK503928	MK503927	NC_040996	NC_040995	NC_040988	NC_040963	NC_040962	NC_040961	NC_040953	NC_040929	NC_040928	NC_040864	NC_040869	MH910611	MG386251	NC_040874	NC_040873	NC_040872	NC_040871	NC_040870	NC_040868	NC_040867	NC_040866	NC_040849	MG717289	MG717288	MG717287	MG717286	MG644609	MG719839	MG012225	MG267385	NC_031826	KX792500	MK176512	MK176511	MK176510	MH628451	MH628453	MH628454	MK267321	MK267320	MK267319	MK267318	MK267317	MK267316	MK267315	MK267314	MK267313	MK267312	MK267311	MK267310	MK267309	MK267308	MK267307	MK267306	MK267305	MK267304	MK267303	MK267302	MK267301	MK267300	MK267299	MH121170	MH780080	MH780079	NC_040116	NC_040001	NC_040000	NC_039999	NC_039998	NC_039997	NC_039996	NC_039995	NC_039994	NC_039993	NC_039992	NC_039991	NC_039984	NC_039983	NC_039930	MH029822	MG925369	MG967470	MG386378	MG386377	MG386376	MG386375	MG386374	MG386373	MG386372	MG386371	MG386370	MG386369	MG386368	MG386367	MG386366	MG386365	MG386364	MG386363	MH277034	MH277033	NC_039774	NC_039748	NC_039743	NC_039720	NC_039638	NC_039637	NC_039636	NC_039635	NC_039634	MF993496	NC_039434	NC_039391	MG720559	MG720558	NC_039376	NC_039375	MF996573	MF716523	MF716522	MF716521	MH074865	MH074864	MH237602	MH142265	MH028743	MH028742	MH028741	MH028740	MH028739	MH028738	NC_039128	NC_039130	NC_039129	NC_039127	KY412466	MG808039	MG808038	MF592987	NC_038062	MF375337	MF375336	MF375335	MF375334	NC_037506	NC_037949	NC_037913	NC_037912	NC_037911	NC_037852	MG775430	MG673937	MG973750	MG973749	MG973748	MG973747	MG973746	MG973745	NC_037485	NC_037400	MG551489	LC377262	LC376795	MG874806	NC_037170	NC_037168	NC_037165	NC_037164	NC_037163	NC_037162	NC_037160	LC375536	LC375535	LC375229	LC374397	LC373211	LC372826	MG162585	NC_036992	NC_036981	NC_036304	MF460984	MF460982	MF460979	MF460978	MF460977	MF460976	MF460974	NC_036836	NC_036833	NC_036832	NC_036831	MG000589	MG255755	LT222230	LT222229	NC_036762	NC_036761	NC_036736	NC_036735	NC_036734	NC_036713	NC_036711	NC_036696	NC_036693	NC_036689	NC_036686	KX342847	KY100266	KY100269	KY100268	KY100267	KY100265	KY100264	KY100263	KY432806	KY432804	KY432788	KY432785	KY432781	KY432778	KY806281	KY806280	NC_036355	NC_036350	KP016927	KP016928	MF614917	LC317045	LC317044	MF574684	MF449303	NC_036099	NC_013707	MF155892	MF536708	MF536707	MF536706	MF536705	MF536704	MF536703	MF536702	MF536701	MF536700	MF536699	MF536698	MF536697	MF536696	KU234277	NC_035880	KT749898	MF405921	LC192961	NC_035303	NC_035414	NC_035329	KU050690	NC_035140	KY679303	KX928992	NC_034915	NC_034914	NC_034913	NC_034379	NC_034367	NC_034362	NC_034361	NC_034360	NC_034359	NC_034358	KY100980	KY100979	KY100978	NC_034287	NC_034286	KX886357	KX886351	KX886350	KX886349	KX886348	KX886347	KX342848	KU170609	KX377117	NC_031333	NC_032721	NC_032720	NC_032719	NC_032718	NC_032364	KY244086	KY244085	KY244084	KY244083	KY244082	NC_032053	LC154068	KX519714	NC_031398	KX534066	NC_030785	KM386991	AY522329	DQ898156	NC_030576	NC_030573	NC_030571	NC_030560	NC_030557	NC_030555	NC_030517	KX180089	KX180084	KX180081	KX180079	KX180067	KX180064	KX180062	NC_030260	KU705873	KT881169	KU852492	NC_030063	NC_030062	NC_030061	NC_030053	KU500324	KM057377	KM057376	KM057375	KM057374	KM057373	NC_029885	NC_029808	KU885923	NC_029713	KT358807	KU179437	NC_029336	NC_010360	LN877384	LN866848	NC_027952	NC_027824	KT281157	KT281156	KT281155	KT281154	KT281153	KT281151	KT281150	KT281149	KT281148	KT281147	KT281145	NC_027679	NC_027676	NC_027675	KM103383	KM103375	KM103374	KM103372	KM103370	KM103369	KM103368	KM103367	KM103365	NC_027463	NC_027462	NC_027461	NC_027460	NC_027456	KM088020	KM088019	KM088018	KM881634	KM067390	KM067393	KM067392	KM067391	KM067389	KM067388	KM067387	KM067386	KM454973	NC_023935	KC817463	NC_025955	LC005978	LC005977	LN515489	KJ872515	NC_023449	KC534841	NC_024019	KC771275	NC_023934	KC817462	NC_023790	KF976463	NC_021102	JQ806762	NC_015623	NC_015604	NC_004561	NC_010361	NC_009269	NC_008325	GU228899	FN996972	FN998900	FN650747	AM711639	MG867571	MK102723	MK111107	MG867572	MG867570	MG867569	MG867568	MG867567	MG867566	NC_042942	NC_042941	NC_042940	NC_042939	NC_042938	NC_042937	NC_042936	NC_042935	NC_042790	NC_042789	NC_042785	NC_042784	NC_042783	NC_042782	NC_042739	MH427087	MH712480	MK726004	MK086056	MK086055	MK086054	MK086053	MK086052	MK086051	MK086050	MK086049	MK086048	MK086047	MK086046	MK086045	MK086044	NC_042246	NC_042245	NC_042244	NC_042166	NC_042162	MH926028	MH926027	MH817906	MH817904	MH817902	MH678667	MH678666	MK016665	KX687918	KX687917	KX687916	KX687915	KX687914	KX687913	KX687910	KU521375	MH898873	MH778102	NC_041213	MG916687	NC_035680	NC_035632	KU726829	KU726828	KU726827	KU726826	NC_039939	NC_039938	NC_039937	NC_039936	NC_039935	NC_039934	NC_039435	NC_039628	NC_039627	NC_039626	NC_039625	NC_039624	NC_039623	NC_039622	NC_039621	NC_039620	NC_039619	NC_039597	MG662146	MG662131	MG662127	MF977773	MF977772	MF977771	MF977770	MF977769	MF977768	MF977767	MH394431	MH394430	MH394427	MH394425	MH394424	MH394423	MH394422	MH394418	MH394417	MH394416	MH394415	MH394412	MH394411	MH394410	MH394409	MH394408	MH394407	MH394406	MH394405	MH394404	MH394403	MH394402	MH394401	MH394400	MH394399	MH394398	MH394396	MH394390	MH394388	MH394387	MH394384	MH394383	MH394382	MH394380	MH394379	MH394378	MH394377	MH394376	MH394360	MH394355	MH394354	MH394353	MH394352	MH394351	MH394350	MH394349	MH394348	MG921592	MH051715	NC_038222	NC_037440	NC_037991	NC_037908	NC_037907	NC_037906	NC_037905	NC_037904	NC_037903	NC_037902	NC_037901	NC_037900	NC_037899	NC_037898	NC_037768	NC_037767	NC_037766	NC_037765	NC_037764	NC_037763	NC_037762	NC_037761	NC_037726	MF358692	MG972806	MG593058	MG593057	MG593056	MG593055	MG593054	MG593053	MG593052	MG593051	MG593050	MG593049	MG593048	MG593047	MG593046	MG593045	MG593044	MF135601	MF135600	MF135599	MF135598	MF135597	MF135596	MF135595	MF135594	MG584735	MG461315	MG925368	NC_036807	NC_036934	NC_036307	NC_036306	NC_036808	MG383937	MG022623	MG022622	MG525005	MG525004	MG525003	MG525002	MG525001	MG525000	MG524999	MG524998	MG524997	MG524996	MG524995	MG524994	MG524993	MG524992	MG524991	MG524990	MF401453	MF401452	MF401451	MF401450	KY996493	KY996492	KU189255	KY001813	KX388160	NC_034774	KX364399	NC_033500	NC_033499	NC_033498	NC_032688	NC_032687	NC_032686	NC_032685	NC_032684	NC_032689	KX756551	KX756550	KX756548	KX756549	KX756547	KU949007	KU949006	KU949005	KU949004	KU949003	KU949002	NC_032078	NC_031890	NC_031889	NC_031888	NC_031887	NC_031886	NC_031885	NC_031884	NC_031883	NC_031882	NC_031881	NC_031880	NC_031879	NC_031878	NC_031877	NC_031876	NC_031875	KX752090	KX752089	KX752088	KX752087	KX752086	KX752085	KX752084	KX752083	KX826834	KX826833	KX826832	KX826831	KX826830	KX826829	KX826828	KX826827	KX826826	KX826825	KX826824	KX826823	KX826822	KX826821	KX826820	KX826819	JN227740	KJ566306	KU382355	LT161974	LT161942	LT161925	KT881175	KT881174	KT881173	NC_029335	NC_029221	NC_029211	LN877383	LN877381	NC_028719	KU214867	KR822686	KR822685	KR822684	KP760072	KP760071	JN105690	JN105689	KM103382	KM103381	KM103380	KM103379	KM103378	KM103377	NC_026982	NC_026981	NC_026980	KP760075	KP760074	KP760073	KP760070	NC_026778	NC_024734	NC_024735	KJ664927	KJ664926	HG931056	NC_016753	JX205495	NC_018565	NC_009268	NC_008235	NC_008155	NC_002762	NC_001568	NC_018357	MK064244	MK599253	NC_042955	NC_042954	NC_042840	NC_042839	NC_042838	NC_042837	NC_042836	NC_042835	NC_042834	NC_042833	NC_042832	NC_042831	NC_042830	NC_042746	NC_042727	NC_042692	MH795067	MH795066	MH729079	MK726031	MK726030	MK726029	MK726028	MK726027	MK726026	MK726025	MK726023	MK726022	MK726021	MK726020	MK726018	MK726017	MK726016	MK726015	MK726014	MK726013	MK726012	MK726011	MK726010	MK726009	MK726008	MK726005	MK381318	MK381317	MK381316	MK381315	MH460639	MK590087	MK590086	MK590085	MK590084	MK590083	MK590082	MK590081	MK590080	MK590079	MK590078	MK590077	NC_042190	NC_042178	NC_042164	NC_042153	MH577056	NC_041509	NC_041471	NC_041470	NC_041469	NC_041468	NC_041467	NC_041431	MG517446	MG517445	MH924590	MH939981	MH782186	MH782185	MH782184	MH782183	MH782182	MH782181	MH782180	MH782179	MH782177	MH782176	MH782175	MH782174	MH782173	MH753082	MH753081	MH753080	MH753079	MH753078	NC_040862	MH119133	MH101514	NC_040122	MH157875	AP018513	MH180258	MG383373	NC_039668	NC_039679	NC_039734	NC_039733	NC_039732	NC_039731	NC_039730	NC_039729	NC_039728	NC_039727	NC_039726	NC_039719	LN877396	LN877395	LN877394	LN877393	LN877392	LN877391	LN877390	LN877389	LN877388	LN877387	LN877375	LN877374	MH050786	MH050785	MH580292	MH580291	MH580290	MH499250	MH499249	MH499248	KY679201	KY679200	KY679199	MH118126	MH118125	MH118124	MH118123	MH118122	MH118121	MH118120	MH118119	MH118118	MH118117	MH237601	MG966529	NC_037484	NC_037483	MG874805	MG874804	NC_036700	NC_036699	NC_036698	NC_036692	NC_036664	KY432792	KY432791	KY432790	KY432784	KT734622	KR230392	NC_036111	NC_036110	NC_036037	NC_036036	MF377622	MF377620	NC_036003	NC_036002	LN877379	LN877378	LN877377	LN877376	KU238086	KU207098	LC228240	LC213014	LC212965	NC_035417	NC_035416	NC_035415	NC_035348	NC_035347	NC_035346	KT852702	KX852441	KX852440	KX852439	KX852445	KX852444	KX852443	KX852442	NC_034991	NC_034990	NC_034989	NC_034988	NC_034987	NC_034986	NC_034985	NC_034992	KX852438	KX852437	KX852436	KX852435	NC_030540	NC_030532	NC_034364	NC_034366	NC_034365	KX822767	KX822768	KX822769	KX886356	KX886355	KX886354	KX886352	KX094399	NC_033862	NC_033880	NC_033879	NC_033864	NC_033863	KU666546	KU666545	KU666544	KX663838	KX663837	KX663836	NC_031854	NC_031834	NC_031856	NC_031855	NC_031829	KX687912	KX687911	KX118607	KX118606	KX147312	KX147311	KX683282	NC_031299	NC_030351	NC_030349	NC_030348	NC_030347	NC_030346	KU578274	LT161987	LT161983	LT161982	LT161981	LT161980	LT161979	LT161978	LT161977	LT161976	LT161975	LT161973	LT161972	LT161971	LT161970	LT161969	LT161968	LT161967	LT161966	LT161965	LT161964	LT161963	LT161962	LT161961	LT161960	LT161959	LT161958	LT161957	LT161956	LT161955	LT161954	LT161953	LT161952	LT161951	LT161950	LT161949	LT161948	LT161947	LT161945	LT161944	LT161943	LT161941	LT161940	LT161939	LT161938	LT161937	LT161936	LT161935	LT161934	LT161933	LT161932	LT161931	LT161930	LT161929	LT161928	LT161927	LT161926	LT161924	LT161923	LT161922	LT161921	LT161920	LT161919	LT161918	LT161917	LT161916	LT161915	LT161914	LT161913	LT161912	LT161911	LT161910	LT161909	LT161908	LT161907	LT161906	LT161905	LT161904	LT161903	LT161902	LT161901	LT161900	LT161899	KX014625	KU521376	NC_029337	NC_029332	NC_029334	NC_029331	NC_029254	NC_029253	LN877386	LN877382	LN877380	LN866847	HG975525	HG975452	NC_015139	LN866846	LN866845	LN866844	Z00044	KF951065	PQIB02001	KY940274	AP017304	NC_031159	AP012207	AB240139	AB237912	AP014937	KC893639	KY126307	X15901	AJ506156	AY916449	KR296655	NC_021091	AP012598	NC_039835	LN885330	LN885324	LN885314	LN885310	LN885248	AP014692	AP014691	NC_023115	HG738866	MG432242	KR014245	MH550622	KP404631	KY006977	KX450885	KX450884	KX450883	KX450882	KX450881	KX450880	KX450879	KX450878	KX450877	KX450876	KU302614	KP404628	MG198673	KY038820	KX904342	KX825885	KX825884	KX825883	KX825882	GU120098	KU170678	MH201535	MG838431	KY404093	KY612322	KP404630	MH820375	MK358442	MH240830	MH423780	MH553932	MH595623	MK358444	MH327990	MH229859	MH095982	MH191340	MH150886	MF737443	MG198672	MF924726	MG572457	MF805727	KY993961	KY993960	KY993959	KY993958	KY993957	KY993956	KY993955	MG019415	MF034027	MF034026	MF034025	MF034024	MF034023	MF034022	MF034021	MF034020	KY977990	KX230834	AP017911	AP017910	AP017909	AP017907	AP017906	AP017905	LN885334	LN885333	LN885332	LN885331	LN885328	LN885327	LN885326	LN885325	LN885323	LN885322	LN885321	LN885320	LN885319	LN885318	LN885317	LN885316	LN885313	LN885311	LN885308	LN885307	LN885306	LN885305	LN885304	LN885303	LN885302	LN885301	LN885300	LN885299	LN885298	LN885297	LN885296	LN885295	LN885294	LN885293	LN885292	LN885291	LN885289	LN885288	LN885287	LN885286	LN885285	LN885284	LN885283	LN885282	LN885280	LN885279	LN885278	LN885277	LN885276	LN885275	LN885274	LN885273	LN885272	LN885271	LN885269	LN885268	LN885267	LN885266	LN885265	LN885264	LN885263	LN885262	LN885261	LN885260	LN885259	LN885258	LN885257	LN885256	LN885255	LN885254	LN885253	LN885252	LN885250	LN885249	LN885247	LN885246	LN885245	LN885244	LN885243	LN885241	LN885240	LN885329	LN885315	LN885309	AP018717	AP018716	MG459020	NC_036837	LT558630	LT558628	LT558624	LT558618	LT558614	LT558610	LT558603	LT558599	LT558596	LT558589	LT558584	KT861471	MF511049	LT629930	LT629925	LT629923	LT629928	LT629909	LT629914	LT629910	LT629926	LT629889	LT629922	LT629871	LT629897	LT629920	LT629919	LT629905	LT629883	LT629870	LT629882	LT629927	LT629908	LT629916	LT629895	LT629911	LT629881	LT629917	LT629907	LT629877	LT629888	LT629892	LT629886	LT629891	LT629894	LT161946	MH521155	KU182862	MG878405	MG673520	KP729176	KP729175	EF534108	LN885312	LN885281	LN885290	LN885242	LN885270	LN885251	AP017908	KY045817	KC893640	PDCK01000	KM527900	NC_031206	DQ897681	NC_008454	JQ248601	KX462130	NC_036222	MH196562	KX425622	NC_032368	KT449800	NC_028350	MG820121	NC_042377	MH820376	MH820378	MH150885

############### PROBLEMATIC SEQUENCES ####################

KC912692	HG966675	HG966673	HG966676	HG966672	MG833029	MG917089	HG966674	MG674903	MG551543	NC_037190	AP018514	MH588512	NC_040160	KT692739	NC_029830	MF593790	NC_039932	KX349219	NC_035228	MG386382	KM103376	NC_027677	KT200359	NC_029406	KX289922	NC_032691	JQ396171	NC_018766	KX289923	NC_035229	KU321683	KF201590	NC_024038	KU862307	KY038482	NC_034229	MH321931	NC_042146	MG736059	KU891817	KU862308	MH191352	NC_041419	KJ788285	NC_025744	KJ788292	NC_025745	KJ788284	NC_025743	KJ806202	NC_027080	EU835853	NC_011163	KJ850240	NC_027153	KJ850241	NC_027154	KX831887	NC_032066	KJ806195	KJ806199	NC_027078	KJ806198	KJ806194	NC_027075	MG682352	NC_039595	AC093544	NC_003119	KJ806197	NC_027077	KJ806192	NC_027073	KJ806196	NC_027076	KR296789	NC_028171	KX255662	KU666554	NC_029828	MF193597	NC_036109	KF241982	KJ850236	NC_027149	KJ850239	NC_027152	MF286764	NC_036151	KJ850242	NC_027155	KJ806193	NC_027074	MG859922	MG859923	NC_037830	HM029370	NC_014057	KJ850238	NC_027151	KJ806203	MG882488	MG882489	NC_039371	MG859920	MG859921	KJ850235	NC_027148	HM029371	NC_014063	MG458702	NC_036828	MG458703	KJ806201	KJ850237	NC_027150	HQ713469	NC_015083	KC912690	NC_021760	KC912687	KC912693	NC_021762	KC912694	KC912689	KC912691	NC_021761	LC210517	NC_036001	MF686119	KC912688	JQ754651	NC_022133	KF534490	NC_023097	JQ740834	NC_022135	KF534489	NC_023096	KY886917	NC_041727	KT164771	NC_027618	HG803180	NC_023465	KU212370	MF163256	NC_037409	KU640958	KT335971	NC_031150	NC_037503	MF480544	MF480541	MF480538	MF480531	MF480524	MF480540	MG025951	KU321071	MF480526	MF480527	MF480529	MF480536	MF480533	MF480543	MF480528	MF480532	MF480534	MF480537	MF480535	MF480542	MF480525	MF480530	MF480539
