# Supplementary material for: ECuADOR—Easy Curation of Angiosperm Duplicated Organellar Regions, a tool for cleaning and curating plastomes assembled from next generation sequencing pipelines
Source: PeerJ. 2020 Apr 7;8:e8699. doi: 10.7717/peerj.8699 (PMC7147433; doi:10.7717/peerj.8699)
Supplement: Supplemental Information 4 [file peerj-08-8699-s004.txt]

############### ACHIEVED SEQUENCES ####################
Done	Seq#1	NC_020607	Total	length:	151076	IRa_size:	24970	IRb_size:	24970	LSC:	1-82741	IRa:	82742-107712	SSC:	107713-126104	IRb:	126105-151076
Done	Seq#2	JX293720	Total	length:	151076	IRa_size:	24970	IRb_size:	24970	LSC:	1-82741	IRa:	82742-107712	SSC:	107713-126104	IRb:	126105-151076
Done	Seq#3	AP007232	Total	length:	152765	IRa_size:	25031	IRb_size:	25031	LSC:	1-84104	IRa:	84105-109136	SSC:	109137-127732	IRb:	127733-152765
Done	Seq#4	NC_037946	Total	length:	151652	IRa_size:	25975	IRb_size:	25975	LSC:	1-83011	IRa:	83012-108987	SSC:	108988-125675	IRb:	125676-151652
Done	Seq#5	MG680403	Total	length:	151652	IRa_size:	25975	IRb_size:	25975	LSC:	1-83011	IRa:	83012-108987	SSC:	108988-125675	IRb:	125676-151652
Done	Seq#6	NC_042383	Total	length:	152194	IRa_size:	24756	IRb_size:	24756	LSC:	1-84270	IRa:	84271-109027	SSC:	109028-127436	IRb:	127437-152194
Done	Seq#7	NC_042382	Total	length:	152071	IRa_size:	24745	IRb_size:	24745	LSC:	1-84334	IRa:	84335-109080	SSC:	109081-127324	IRb:	127325-152071
Done	Seq#8	NC_042381	Total	length:	152075	IRa_size:	24745	IRb_size:	24745	LSC:	1-84337	IRa:	84338-109083	SSC:	109084-127328	IRb:	127329-152075
Done	Seq#9	MK033508	Total	length:	152194	IRa_size:	24756	IRb_size:	24756	LSC:	1-84270	IRa:	84271-109027	SSC:	109028-127436	IRb:	127437-152194
Done	Seq#10	MK033507	Total	length:	152071	IRa_size:	24745	IRb_size:	24745	LSC:	1-84334	IRa:	84335-109080	SSC:	109081-127324	IRb:	127325-152071
Done	Seq#11	MK033506	Total	length:	152075	IRa_size:	24745	IRb_size:	24745	LSC:	1-84337	IRa:	84338-109083	SSC:	109084-127328	IRb:	127329-152075
Done	Seq#12	NC_025910	Total	length:	151130	IRa_size:	24957	IRb_size:	24957	LSC:	1-82874	IRa:	82875-107832	SSC:	107833-126171	IRb:	126172-151130
Done	Seq#13	KF887960	Total	length:	151130	IRa_size:	24957	IRb_size:	24957	LSC:	1-82874	IRa:	82875-107832	SSC:	107833-126171	IRb:	126172-151130
Done	Seq#14	NC_026065	Total	length:	147048	IRa_size:	25819	IRb_size:	25896	LSC:	1-79480	IRa:	79481-105300	SSC:	105301-120979	IRb:	120980-147048
Done	Seq#15	KF954541	Total	length:	147048	IRa_size:	25819	IRb_size:	25896	LSC:	1-79480	IRa:	79481-105300	SSC:	105301-120979	IRb:	120980-147048
Done	Seq#16	NC_016468	Total	length:	153493	IRa_size:	25445	IRb_size:	25445	LSC:	1-84701	IRa:	84702-110147	SSC:	110148-128047	IRb:	128048-153493
Done	Seq#17	NC_001666	Total	length:	140384	IRa_size:	22746	IRb_size:	22746	LSC:	1-82353	IRa:	82354-105100	SSC:	105101-117636	IRb:	117637-140384
Done	Seq#18	JN107811	Total	length:	153493	IRa_size:	25445	IRb_size:	25445	LSC:	1-84701	IRa:	84702-110147	SSC:	110148-128047	IRb:	128048-153493
Done	Seq#19	HM775382	Total	length:	159667	IRa_size:	26482	IRb_size:	26482	LSC:	1-88031	IRa:	88032-114514	SSC:	114515-133183	IRb:	133184-159667
Done	Seq#20	DQ865976	Total	length:	155524	IRa_size:	25185	IRb_size:	25185	LSC:	1-86877	IRa:	86878-112063	SSC:	112064-130337	IRb:	130338-155524
Done	Seq#21	KT336489	Total	length:	139725	IRa_size:	24063	IRb_size:	24063	LSC:	1-78937	IRa:	78938-103001	SSC:	103002-115662	IRb:	115663-139725
Done	Seq#22	NC_028080	Total	length:	151276	IRa_size:	25301	IRb_size:	25301	LSC:	1-83463	IRa:	83464-108765	SSC:	108766-125973	IRb:	125974-151276
Done	Seq#23	KT737383	Total	length:	151276	IRa_size:	25301	IRb_size:	25301	LSC:	1-83463	IRa:	83464-108765	SSC:	108766-125973	IRb:	125974-151276
Done	Seq#24	KF862711	Total	length:	159714	IRa_size:	26402	IRb_size:	26402	LSC:	1-88094	IRa:	88095-114497	SSC:	114498-133310	IRb:	133311-159714
Done	Seq#25	NC_025288	Total	length:	159714	IRa_size:	26402	IRb_size:	26402	LSC:	1-88094	IRa:	88095-114497	SSC:	114498-133310	IRb:	133311-159714
Done	Seq#26	NC_015892	Total	length:	159667	IRa_size:	26482	IRb_size:	26482	LSC:	1-88031	IRa:	88032-114514	SSC:	114515-133183	IRb:	133184-159667
Done	Seq#27	X86563	Total	length:	140384	IRa_size:	22746	IRb_size:	22746	LSC:	1-82353	IRa:	82354-105100	SSC:	105101-117636	IRb:	117637-140384
Done	Seq#28	NC_038203	Total	length:	152621	IRa_size:	20073	IRb_size:	20073	LSC:	1-93672	IRa:	93673-113746	SSC:	113747-132548	IRb:	132549-152621
Done	Seq#29	MH178403	Total	length:	152621	IRa_size:	20073	IRb_size:	20073	LSC:	1-93672	IRa:	93673-113746	SSC:	113747-132548	IRb:	132549-152621
Done	Seq#30	KM035764	Total	length:	152529	IRa_size:	25153	IRb_size:	25153	LSC:	1-83579	IRa:	83580-108733	SSC:	108734-127374	IRb:	127375-152529
Done	Seq#31	LN896359	Total	length:	141181	IRa_size:	22793	IRb_size:	22793	LSC:	1-83048	IRa:	83049-105842	SSC:	105843-118386	IRb:	118387-141181
Done	Seq#32	KR534325	Total	length:	153776	IRa_size:	25785	IRb_size:	25785	LSC:	1-84616	IRa:	84617-110402	SSC:	110403-127989	IRb:	127990-153776
Done	Seq#33	KT445939	Total	length:	157203	IRa_size:	25958	IRb_size:	25958	LSC:	1-87066	IRa:	87067-113025	SSC:	113026-131243	IRb:	131244-157203
Done	Seq#34	NC_027955	Total	length:	153776	IRa_size:	25785	IRb_size:	25785	LSC:	1-84616	IRa:	84617-110402	SSC:	110403-127989	IRb:	127990-153776
Done	Seq#35	KC561139	Total	length:	154950	IRa_size:	25592	IRb_size:	25592	LSC:	1-85766	IRa:	85767-111359	SSC:	111360-129356	IRb:	129357-154950
Done	Seq#36	KC465962	Total	length:	156506	IRa_size:	26048	IRb_size:	26048	LSC:	1-86079	IRa:	86080-112128	SSC:	112129-130456	IRb:	130457-156506
Done	Seq#37	NC_026291	Total	length:	155293	IRa_size:	25761	IRb_size:	25761	LSC:	1-86079	IRa:	86080-111841	SSC:	111842-129530	IRb:	129531-155293
Done	Seq#38	KM981744	Total	length:	155293	IRa_size:	25761	IRb_size:	25761	LSC:	1-86079	IRa:	86080-111841	SSC:	111842-129530	IRb:	129531-155293
Done	Seq#39	KJ123753	Total	length:	154736	IRa_size:	25342	IRb_size:	25339	LSC:	1-85534	IRa:	85535-110877	SSC:	110878-128622	IRb:	128623-154736
Done	Seq#40	NC_021423	Total	length:	154950	IRa_size:	25592	IRb_size:	25592	LSC:	1-85766	IRa:	85767-111359	SSC:	111360-129356	IRb:	129357-154950
Done	Seq#41	NC_021121	Total	length:	156506	IRa_size:	26048	IRb_size:	26048	LSC:	1-86079	IRa:	86080-112128	SSC:	112129-130456	IRb:	130457-156506
Done	Seq#42	NC_041579	Total	length:	155651	IRa_size:	26147	IRb_size:	26147	LSC:	1-86421	IRa:	86422-112569	SSC:	112570-129502	IRb:	129503-155651
Done	Seq#43	NC_041550	Total	length:	159708	IRa_size:	25354	IRb_size:	25354	LSC:	1-89378	IRa:	89379-114733	SSC:	114734-134352	IRb:	134353-159708
Done	Seq#44	MH221158	Total	length:	155651	IRa_size:	26147	IRb_size:	26147	LSC:	1-86421	IRa:	86422-112569	SSC:	112570-129502	IRb:	129503-155651
Done	Seq#45	MH025909	Total	length:	159708	IRa_size:	25354	IRb_size:	25354	LSC:	1-89378	IRa:	89379-114733	SSC:	114734-134352	IRb:	134353-159708
Done	Seq#46	NC_039989	Total	length:	156592	IRa_size:	26046	IRb_size:	26046	LSC:	1-85733	IRa:	85734-111780	SSC:	111781-130544	IRb:	130545-156592
Done	Seq#47	MG893867	Total	length:	156592	IRa_size:	26046	IRb_size:	26046	LSC:	1-85733	IRa:	85734-111780	SSC:	111781-130544	IRb:	130545-156592
Done	Seq#48	KP299292	Total	length:	152585	IRa_size:	25154	IRb_size:	25154	LSC:	1-83623	IRa:	83624-108778	SSC:	108779-127429	IRb:	127430-152585
Done	Seq#49	NC_036830	Total	length:	156606	IRa_size:	25965	IRb_size:	25965	LSC:	1-86258	IRa:	86259-112224	SSC:	112225-130639	IRb:	130640-156606
Done	Seq#50	MF850254	Total	length:	156606	IRa_size:	25965	IRb_size:	25965	LSC:	1-86258	IRa:	86259-112224	SSC:	112225-130639	IRb:	130640-156606
Done	Seq#51	NC_029833	Total	length:	156996	IRa_size:	25599	IRb_size:	25599	LSC:	1-87490	IRa:	87491-113090	SSC:	113091-131395	IRb:	131396-156996
Done	Seq#52	KU311000	Total	length:	156996	IRa_size:	25599	IRb_size:	25599	LSC:	1-87490	IRa:	87491-113090	SSC:	113091-131395	IRb:	131396-156996
Done	Seq#53	KJ865401	Total	length:	159893	IRa_size:	26990	IRb_size:	26990	LSC:	1-87148	IRa:	87149-114139	SSC:	114140-132902	IRb:	132903-159893
Done	Seq#54	NC_027685	Total	length:	155613	IRa_size:	25627	IRb_size:	25627	LSC:	1-86489	IRa:	86490-112117	SSC:	112118-129984	IRb:	129985-155613
Done	Seq#55	KR021045	Total	length:	155613	IRa_size:	25627	IRb_size:	25627	LSC:	1-86489	IRa:	86490-112117	SSC:	112118-129984	IRb:	129985-155613
Done	Seq#56	NC_024929	Total	length:	159893	IRa_size:	26990	IRb_size:	26990	LSC:	1-87148	IRa:	87149-114139	SSC:	114140-132902	IRb:	132903-159893
Done	Seq#57	NC_026567	Total	length:	156574	IRa_size:	25614	IRb_size:	25614	LSC:	1-87048	IRa:	87049-112663	SSC:	112664-130958	IRb:	130959-156574
Done	Seq#58	NC_026726	Total	length:	157002	IRa_size:	25651	IRb_size:	25651	LSC:	1-87370	IRa:	87371-113022	SSC:	113023-131349	IRb:	131350-157002
Done	Seq#59	NC_026694	Total	length:	156925	IRa_size:	24696	IRb_size:	24609	LSC:	1-87488	IRa:	87489-112185	SSC:	112186-132314	IRb:	132315-156925
Done	Seq#60	KP296185	Total	length:	157002	IRa_size:	25651	IRb_size:	25651	LSC:	1-87370	IRa:	87371-113022	SSC:	113023-131349	IRb:	131350-157002
Done	Seq#61	KP280050	Total	length:	156925	IRa_size:	24696	IRb_size:	24609	LSC:	1-87488	IRa:	87489-112185	SSC:	112186-132314	IRb:	132315-156925
Done	Seq#62	KP294386	Total	length:	156574	IRa_size:	25614	IRb_size:	25614	LSC:	1-87048	IRa:	87049-112663	SSC:	112664-130958	IRb:	130959-156574
Done	Seq#63	MK168018	Total	length:	158940	IRa_size:	26337	IRb_size:	26337	LSC:	1-87340	IRa:	87341-113678	SSC:	113679-132601	IRb:	132602-158940
Done	Seq#64	NC_041104	Total	length:	160268	IRa_size:	25385	IRb_size:	25385	LSC:	1-88392	IRa:	88393-113778	SSC:	113779-134376	IRb:	134377-160268
Done	Seq#65	MH042752	Total	length:	160268	IRa_size:	25385	IRb_size:	25385	LSC:	1-88392	IRa:	88393-113778	SSC:	113779-134376	IRb:	134377-160268
Done	Seq#66	MF521633	Total	length:	151817	IRa_size:	25261	IRb_size:	25261	LSC:	1-83961	IRa:	83962-109223	SSC:	109224-126554	IRb:	126555-151817
Done	Seq#67	MF521632	Total	length:	151824	IRa_size:	25253	IRb_size:	25253	LSC:	1-83977	IRa:	83978-109231	SSC:	109232-126569	IRb:	126570-151824
Done	Seq#68	LN896360	Total	length:	141162	IRa_size:	22787	IRb_size:	22787	LSC:	1-83041	IRa:	83042-105829	SSC:	105830-118373	IRb:	118374-141162
Done	Seq#69	NC_035224	Total	length:	141176	IRa_size:	22793	IRb_size:	22793	LSC:	1-83047	IRa:	83048-105841	SSC:	105842-118381	IRb:	118382-141176
Done	Seq#70	LN849914	Total	length:	141151	IRa_size:	22793	IRb_size:	22793	LSC:	1-83018	IRa:	83019-105812	SSC:	105813-118356	IRb:	118357-141151
Done	Seq#71	LN849913	Total	length:	141176	IRa_size:	22793	IRb_size:	22793	LSC:	1-83047	IRa:	83048-105841	SSC:	105842-118381	IRb:	118382-141176
Done	Seq#72	LN849912	Total	length:	141185	IRa_size:	22787	IRb_size:	22787	LSC:	1-83064	IRa:	83065-105852	SSC:	105853-118396	IRb:	118397-141185
Done	Seq#73	NC_030504	Total	length:	159429	IRa_size:	26331	IRb_size:	26331	LSC:	1-87767	IRa:	87768-114099	SSC:	114100-133096	IRb:	133097-159429
Done	Seq#74	NC_032724	Total	length:	156073	IRa_size:	25250	IRb_size:	25250	LSC:	1-86767	IRa:	86768-112018	SSC:	112019-130703	IRb:	130704-156073
Done	Seq#75	KU051626	Total	length:	156073	IRa_size:	25250	IRb_size:	25250	LSC:	1-86767	IRa:	86768-112018	SSC:	112019-130703	IRb:	130704-156073
Done	Seq#76	KX028884	Total	length:	154740	IRa_size:	26552	IRb_size:	26552	LSC:	1-84234	IRa:	84235-110787	SSC:	110788-128188	IRb:	128189-154740
Done	Seq#77	NC_030786	Total	length:	157590	IRa_size:	26113	IRb_size:	26113	LSC:	1-86945	IRa:	86946-113059	SSC:	113060-131475	IRb:	131476-157590
Done	Seq#78	NC_030784	Total	length:	157593	IRa_size:	26101	IRb_size:	26101	LSC:	1-86975	IRa:	86976-113077	SSC:	113078-131490	IRb:	131491-157593
Done	Seq#79	NC_030787	Total	length:	157724	IRa_size:	26071	IRb_size:	26071	LSC:	1-87057	IRa:	87058-113129	SSC:	113130-131651	IRb:	131652-157724
Done	Seq#80	KM522850	Total	length:	157724	IRa_size:	26071	IRb_size:	26071	LSC:	1-87057	IRa:	87058-113129	SSC:	113130-131651	IRb:	131652-157724
Done	Seq#81	KM522849	Total	length:	157590	IRa_size:	26113	IRb_size:	26113	LSC:	1-86945	IRa:	86946-113059	SSC:	113060-131475	IRb:	131476-157590
Done	Seq#82	KM522848	Total	length:	157321	IRa_size:	26111	IRb_size:	26105	LSC:	1-86924	IRa:	86925-113036	SSC:	113037-131210	IRb:	131211-157321
Done	Seq#83	KM504956	Total	length:	157593	IRa_size:	26101	IRb_size:	26101	LSC:	1-86975	IRa:	86976-113077	SSC:	113078-131490	IRb:	131491-157593
Done	Seq#84	HQ234669	Total	length:	150689	IRa_size:	24777	IRb_size:	24777	LSC:	1-82856	IRa:	82857-107634	SSC:	107635-125910	IRb:	125911-150689
Done	Seq#85	KU170538	Total	length:	159429	IRa_size:	26331	IRb_size:	26331	LSC:	1-87767	IRa:	87768-114099	SSC:	114100-133096	IRb:	133097-159429
Done	Seq#86	NC_030185	Total	length:	156898	IRa_size:	25102	IRb_size:	25102	LSC:	1-87392	IRa:	87393-112495	SSC:	112496-131794	IRb:	131795-156898
Done	Seq#87	NC_030177	Total	length:	157052	IRa_size:	25617	IRb_size:	25617	LSC:	1-87490	IRa:	87491-113108	SSC:	113109-131433	IRb:	131434-157052
Done	Seq#88	NC_030168	Total	length:	156971	IRa_size:	25651	IRb_size:	25651	LSC:	1-87339	IRa:	87340-112991	SSC:	112992-131318	IRb:	131319-156971
Done	Seq#89	KU568472	Total	length:	156898	IRa_size:	25102	IRb_size:	25102	LSC:	1-87392	IRa:	87393-112495	SSC:	112496-131794	IRb:	131795-156898
Done	Seq#90	NC_030056	Total	length:	156841	IRa_size:	25527	IRb_size:	25531	LSC:	1-87314	IRa:	87315-112842	SSC:	112843-131168	IRb:	131169-156841
Done	Seq#91	NC_030044	Total	length:	156730	IRa_size:	25607	IRb_size:	25607	LSC:	1-87342	IRa:	87343-112950	SSC:	112951-131121	IRb:	131122-156730
Done	Seq#92	KU323367	Total	length:	157052	IRa_size:	25617	IRb_size:	25617	LSC:	1-87490	IRa:	87491-113108	SSC:	113109-131433	IRb:	131434-157052
Done	Seq#93	KU315119	Total	length:	156971	IRa_size:	25651	IRb_size:	25651	LSC:	1-87339	IRa:	87340-112991	SSC:	112992-131318	IRb:	131319-156971
Done	Seq#94	KU306735	Total	length:	156841	IRa_size:	25527	IRb_size:	25531	LSC:	1-87314	IRa:	87315-112842	SSC:	112843-131168	IRb:	131169-156841
Done	Seq#95	KU310542	Total	length:	156730	IRa_size:	25607	IRb_size:	25607	LSC:	1-87342	IRa:	87343-112950	SSC:	112951-131121	IRb:	131122-156730
Done	Seq#96	NC_029746	Total	length:	156510	IRa_size:	25567	IRb_size:	25567	LSC:	1-87015	IRa:	87016-112583	SSC:	112584-130941	IRb:	130942-156510
Done	Seq#97	KU310932	Total	length:	156510	IRa_size:	25567	IRb_size:	25567	LSC:	1-87015	IRa:	87016-112583	SSC:	112584-130941	IRb:	130942-156510
Done	Seq#98	NC_028185	Total	length:	159473	IRa_size:	25676	IRb_size:	25676	LSC:	1-88111	IRa:	88112-113788	SSC:	113789-133795	IRb:	133796-159473
Done	Seq#99	KT368151	Total	length:	159473	IRa_size:	25676	IRb_size:	25676	LSC:	1-88111	IRa:	88112-113788	SSC:	113789-133795	IRb:	133796-159473
Done	Seq#100	KR336549	Total	length:	159636	IRa_size:	26764	IRb_size:	26764	LSC:	1-87483	IRa:	87484-114248	SSC:	114249-132870	IRb:	132871-159636
Done	Seq#101	JQ336992	Total	length:	163510	IRa_size:	26051	IRb_size:	26051	LSC:	1-91794	IRa:	91795-117846	SSC:	117847-137457	IRb:	137458-163510
Done	Seq#102	DQ923117	Total	length:	156599	IRa_size:	26060	IRb_size:	26060	LSC:	1-85474	IRa:	85475-111535	SSC:	111536-130537	IRb:	130538-156599
Done	Seq#103	NC_027669	Total	length:	151586	IRa_size:	24175	IRb_size:	24175	LSC:	1-84218	IRa:	84219-108394	SSC:	108395-127409	IRb:	127410-151586
Done	Seq#104	NC_027668	Total	length:	151570	IRa_size:	24169	IRb_size:	24169	LSC:	1-84215	IRa:	84216-108385	SSC:	108386-127399	IRb:	127400-151570
Done	Seq#105	KF534479	Total	length:	151586	IRa_size:	24175	IRb_size:	24175	LSC:	1-84218	IRa:	84219-108394	SSC:	108395-127409	IRb:	127410-151586
Done	Seq#106	KF534478	Total	length:	151570	IRa_size:	24169	IRb_size:	24169	LSC:	1-84215	IRa:	84216-108385	SSC:	108386-127399	IRb:	127400-151570
Done	Seq#107	NC_027113	Total	length:	152585	IRa_size:	25154	IRb_size:	25154	LSC:	1-83623	IRa:	83624-108778	SSC:	108779-127429	IRb:	127430-152585
Done	Seq#108	NC_026551	Total	length:	156583	IRa_size:	25622	IRb_size:	25622	LSC:	1-86814	IRa:	86815-112437	SSC:	112438-130959	IRb:	130960-156583
Done	Seq#109	KP274856	Total	length:	156583	IRa_size:	25622	IRb_size:	25622	LSC:	1-86814	IRa:	86815-112437	SSC:	112438-130959	IRb:	130960-156583
Done	Seq#110	NC_026220	Total	length:	159636	IRa_size:	26772	IRb_size:	26772	LSC:	1-87467	IRa:	87468-114240	SSC:	114241-132862	IRb:	132863-159636
Done	Seq#111	AP014632	Total	length:	159636	IRa_size:	26772	IRb_size:	26772	LSC:	1-87467	IRa:	87468-114240	SSC:	114241-132862	IRb:	132863-159636
Done	Seq#112	NC_022811	Total	length:	156459	IRa_size:	25934	IRb_size:	25934	LSC:	1-86568	IRa:	86569-112503	SSC:	112504-130523	IRb:	130524-156459
Done	Seq#113	KC456164	Total	length:	156459	IRa_size:	25934	IRb_size:	25934	LSC:	1-86568	IRa:	86569-112503	SSC:	112504-130523	IRb:	130524-156459
Done	Seq#114	NC_021449	Total	length:	152113	IRa_size:	27902	IRb_size:	27902	LSC:	1-81819	IRa:	81820-109722	SSC:	109723-124209	IRb:	124210-152113
Done	Seq#115	KC997777	Total	length:	152113	IRa_size:	27902	IRb_size:	27902	LSC:	1-81819	IRa:	81820-109722	SSC:	109723-124209	IRb:	124210-152113
Done	Seq#116	JQ336993	Total	length:	163639	IRa_size:	26064	IRb_size:	26064	LSC:	1-91888	IRa:	91889-117953	SSC:	117954-137573	IRb:	137574-163639
Done	Seq#117	NC_015543	Total	length:	150689	IRa_size:	24777	IRb_size:	24777	LSC:	1-82856	IRa:	82857-107634	SSC:	107635-125910	IRb:	125911-150689
Done	Seq#118	NC_041672	Total	length:	156665	IRa_size:	26069	IRb_size:	26069	LSC:	1-86278	IRa:	86279-112348	SSC:	112349-130594	IRb:	130595-156665
Done	Seq#119	NC_041441	Total	length:	161786	IRa_size:	25464	IRb_size:	25464	LSC:	1-90566	IRa:	90567-116031	SSC:	116032-136320	IRb:	136321-161786
Done	Seq#120	MH939148	Total	length:	161786	IRa_size:	25464	IRb_size:	25464	LSC:	1-90566	IRa:	90567-116031	SSC:	116032-136320	IRb:	136321-161786
Done	Seq#121	NC_041103	Total	length:	160249	IRa_size:	26788	IRb_size:	26788	LSC:	1-87924	IRa:	87925-114713	SSC:	114714-133459	IRb:	133460-160249
Done	Seq#122	MH253889	Total	length:	156665	IRa_size:	26069	IRb_size:	26069	LSC:	1-86278	IRa:	86279-112348	SSC:	112349-130594	IRb:	130595-156665
Done	Seq#123	MH041484	Total	length:	160249	IRa_size:	26788	IRb_size:	26788	LSC:	1-87924	IRa:	87925-114713	SSC:	114714-133459	IRb:	133460-160249
Done	Seq#124	NC_039941	Total	length:	160076	IRa_size:	26587	IRb_size:	26587	LSC:	1-88141	IRa:	88142-114729	SSC:	114730-133487	IRb:	133488-160076
Done	Seq#125	MH105018	Total	length:	160076	IRa_size:	26587	IRb_size:	26587	LSC:	1-88141	IRa:	88142-114729	SSC:	114730-133487	IRb:	133488-160076
Done	Seq#126	MG869261	Total	length:	157873	IRa_size:	26383	IRb_size:	26383	LSC:	1-86075	IRa:	86076-112459	SSC:	112460-131488	IRb:	131489-157873
Done	Seq#127	NC_039178	Total	length:	157702	IRa_size:	26070	IRb_size:	26070	LSC:	1-87145	IRa:	87146-113216	SSC:	113217-131630	IRb:	131631-157702
Done	Seq#128	MG770883	Total	length:	157702	IRa_size:	26070	IRb_size:	26070	LSC:	1-87145	IRa:	87146-113216	SSC:	113217-131630	IRb:	131631-157702
Done	Seq#129	NC_038181	Total	length:	157001	IRa_size:	26040	IRb_size:	26040	LSC:	1-86623	IRa:	86624-112664	SSC:	112665-130959	IRb:	130960-157001
Done	Seq#130	NC_038198	Total	length:	157097	IRa_size:	26088	IRb_size:	26088	LSC:	1-86632	IRa:	86633-112721	SSC:	112722-131007	IRb:	131008-157097
Done	Seq#131	MF497447	Total	length:	159699	IRa_size:	26098	IRb_size:	26098	LSC:	1-88323	IRa:	88324-114422	SSC:	114423-133591	IRb:	133592-159699
Done	Seq#132	MG782842	Total	length:	157001	IRa_size:	26040	IRb_size:	26040	LSC:	1-86623	IRa:	86624-112664	SSC:	112665-130959	IRb:	130960-157001
Done	Seq#133	MG797642	Total	length:	157097	IRa_size:	26088	IRb_size:	26088	LSC:	1-86632	IRa:	86633-112721	SSC:	112722-131007	IRb:	131008-157097
Done	Seq#134	NC_037940	Total	length:	159854	IRa_size:	26425	IRb_size:	26425	LSC:	1-88036	IRa:	88037-114462	SSC:	114463-133427	IRb:	133428-159854
Done	Seq#135	NC_037772	Total	length:	152821	IRa_size:	24727	IRb_size:	24727	LSC:	1-86317	IRa:	86318-111045	SSC:	111046-128093	IRb:	128094-152821
Done	Seq#136	MG605672	Total	length:	159854	IRa_size:	26425	IRb_size:	26425	LSC:	1-88036	IRa:	88037-114462	SSC:	114463-133427	IRb:	133428-159854
Done	Seq#137	MF488719	Total	length:	152821	IRa_size:	24727	IRb_size:	24727	LSC:	1-86317	IRa:	86318-111045	SSC:	111046-128093	IRb:	128094-152821
Done	Seq#138	NC_037083	Total	length:	143416	IRa_size:	25679	IRb_size:	25679	LSC:	1-81089	IRa:	81090-106769	SSC:	106770-117727	IRb:	117728-143416
Done	Seq#139	NC_037078	Total	length:	140010	IRa_size:	24967	IRb_size:	24967	LSC:	1-80655	IRa:	80656-105623	SSC:	105624-115041	IRb:	115042-140010
Done	Seq#140	KP299293	Total	length:	152585	IRa_size:	25154	IRb_size:	25154	LSC:	1-83623	IRa:	83624-108778	SSC:	108779-127429	IRb:	127430-152585
Done	Seq#141	KU764768	Total	length:	154489	IRa_size:	26257	IRb_size:	26257	LSC:	1-84159	IRa:	84160-110417	SSC:	110418-128230	IRb:	128231-154489
Done	Seq#142	MF593126	Total	length:	143416	IRa_size:	25679	IRb_size:	25679	LSC:	1-81089	IRa:	81090-106769	SSC:	106770-117727	IRb:	117728-143416
Done	Seq#143	MF593121	Total	length:	140010	IRa_size:	24967	IRb_size:	24967	LSC:	1-80655	IRa:	80656-105623	SSC:	105624-115041	IRb:	115042-140010
Done	Seq#144	MG182422	Total	length:	155914	IRa_size:	25436	IRb_size:	25436	LSC:	1-86514	IRa:	86515-111951	SSC:	111952-130476	IRb:	130477-155914
Done	Seq#145	NC_036489	Total	length:	157417	IRa_size:	26087	IRb_size:	26087	LSC:	1-87448	IRa:	87449-113536	SSC:	113537-131328	IRb:	131329-157417
Done	Seq#146	NC_036414	Total	length:	153244	IRa_size:	25457	IRb_size:	25457	LSC:	1-84150	IRa:	84151-109608	SSC:	109609-127785	IRb:	127786-153244
Done	Seq#147	NC_036413	Total	length:	153401	IRa_size:	25425	IRb_size:	25425	LSC:	1-84335	IRa:	84336-109761	SSC:	109762-127974	IRb:	127975-153401
Done	Seq#148	MF770705	Total	length:	157417	IRa_size:	26087	IRb_size:	26087	LSC:	1-87448	IRa:	87449-113536	SSC:	113537-131328	IRb:	131329-157417
Done	Seq#149	NC_036367	Total	length:	156404	IRa_size:	25715	IRb_size:	25715	LSC:	1-87160	IRa:	87161-112876	SSC:	112877-130687	IRb:	130688-156404
Done	Seq#150	MF472013	Total	length:	153244	IRa_size:	25457	IRb_size:	25457	LSC:	1-84150	IRa:	84151-109608	SSC:	109609-127785	IRb:	127786-153244
Done	Seq#151	MF472012	Total	length:	153401	IRa_size:	25425	IRb_size:	25425	LSC:	1-84335	IRa:	84336-109761	SSC:	109762-127974	IRb:	127975-153401
Done	Seq#152	MF472011	Total	length:	152373	IRa_size:	25481	IRb_size:	25481	LSC:	1-83320	IRa:	83321-108802	SSC:	108803-126890	IRb:	126891-152373
Done	Seq#153	MF579702	Total	length:	156404	IRa_size:	25715	IRb_size:	25715	LSC:	1-87160	IRa:	87161-112876	SSC:	112877-130687	IRb:	130688-156404
Done	Seq#154	NC_036010	Total	length:	155159	IRa_size:	25964	IRb_size:	25964	LSC:	1-85257	IRa:	85258-111222	SSC:	111223-129193	IRb:	129194-155159
Done	Seq#155	NC_035956	Total	length:	160120	IRa_size:	26586	IRb_size:	26586	LSC:	1-88146	IRa:	88147-114733	SSC:	114734-133532	IRb:	133533-160120
Done	Seq#156	KY751712	Total	length:	155159	IRa_size:	25964	IRb_size:	25964	LSC:	1-85257	IRa:	85258-111222	SSC:	111223-129193	IRb:	129194-155159
Done	Seq#157	MF583748	Total	length:	160120	IRa_size:	26586	IRb_size:	26586	LSC:	1-88146	IRa:	88147-114733	SSC:	114734-133532	IRb:	133533-160120
Done	Seq#158	NC_035657	Total	length:	160117	IRa_size:	26568	IRb_size:	26568	LSC:	1-88196	IRa:	88197-114765	SSC:	114766-133547	IRb:	133548-160117
Done	Seq#159	NC_035574	Total	length:	157039	IRa_size:	26040	IRb_size:	26040	LSC:	1-86675	IRa:	86676-112716	SSC:	112717-130997	IRb:	130998-157039
Done	Seq#160	KY921716	Total	length:	160117	IRa_size:	26568	IRb_size:	26568	LSC:	1-88196	IRa:	88197-114765	SSC:	114766-133547	IRb:	133548-160117
Done	Seq#161	KY856741	Total	length:	157039	IRa_size:	26040	IRb_size:	26040	LSC:	1-86675	IRa:	86676-112716	SSC:	112717-130997	IRb:	130998-157039
Done	Seq#162	KY025562	Total	length:	150851	IRa_size:	25003	IRb_size:	25034	LSC:	1-82721	IRa:	82722-107725	SSC:	107726-125815	IRb:	125816-150851
Done	Seq#163	NC_029719	Total	length:	139725	IRa_size:	24063	IRb_size:	24063	LSC:	1-78937	IRa:	78938-103001	SSC:	103002-115662	IRb:	115663-139725
Done	Seq#164	KU306396	Total	length:	156863	IRa_size:	25531	IRb_size:	25531	LSC:	1-87467	IRa:	87468-112999	SSC:	113000-131331	IRb:	131332-156863
Done	Seq#165	JF412791	Total	length:	156017	IRa_size:	25795	IRb_size:	25795	LSC:	1-86335	IRa:	86336-112131	SSC:	112132-130220	IRb:	130221-156017
Done	Seq#166	JF317355	Total	length:	159039	IRa_size:	25485	IRb_size:	25485	LSC:	1-87887	IRa:	87888-113373	SSC:	113374-133552	IRb:	133553-159039
Done	Seq#167	EU549769	Total	length:	151762	IRa_size:	21397	IRb_size:	21399	LSC:	1-83527	IRa:	83528-104925	SSC:	104926-130354	IRb:	130355-151762
Done	Seq#168	EU189132	Total	length:	125373	IRa_size:	16699	IRb_size:	16699	LSC:	1-82722	IRa:	82723-99422	SSC:	99423-108672	IRb:	108673-125373
Done	Seq#169	GU195652	Total	length:	161572	IRa_size:	26928	IRb_size:	26928	LSC:	1-89142	IRa:	89143-116071	SSC:	116072-134642	IRb:	134643-161572
Done	Seq#170	EF380353	Total	length:	152609	IRa_size:	25507	IRb_size:	25507	LSC:	1-82778	IRa:	82779-108286	SSC:	108287-127100	IRb:	127101-152609
Done	Seq#171	KM491711	Total	length:	158459	IRa_size:	25676	IRb_size:	25676	LSC:	1-87368	IRa:	87369-113045	SSC:	113046-132781	IRb:	132782-158459
Done	Seq#172	KU355276	Total	length:	159113	IRa_size:	25706	IRb_size:	25706	LSC:	1-87824	IRa:	87825-113531	SSC:	113532-133406	IRb:	133407-159113
Done	Seq#173	NC_030171	Total	length:	157025	IRa_size:	25614	IRb_size:	25614	LSC:	1-87472	IRa:	87473-113087	SSC:	113088-131409	IRb:	131410-157025
Done	Seq#174	KU306938	Total	length:	157025	IRa_size:	25614	IRb_size:	25614	LSC:	1-87472	IRa:	87473-113087	SSC:	113088-131409	IRb:	131410-157025
Done	Seq#175	NC_029825	Total	length:	149749	IRa_size:	25249	IRb_size:	25249	LSC:	1-81271	IRa:	81272-106521	SSC:	106522-124498	IRb:	124499-149749
Done	Seq#176	NC_029824	Total	length:	150167	IRa_size:	25529	IRb_size:	25413	LSC:	1-81662	IRa:	81663-107192	SSC:	107193-124752	IRb:	124753-150167
Done	Seq#177	NC_029823	Total	length:	150275	IRa_size:	25500	IRb_size:	25469	LSC:	1-81740	IRa:	81741-107241	SSC:	107242-124804	IRb:	124805-150275
Done	Seq#178	NC_029822	Total	length:	150254	IRa_size:	25494	IRb_size:	25463	LSC:	1-81742	IRa:	81743-107237	SSC:	107238-124789	IRb:	124790-150254
Done	Seq#179	NC_029821	Total	length:	150115	IRa_size:	25440	IRb_size:	25440	LSC:	1-81737	IRa:	81738-107178	SSC:	107179-124673	IRb:	124674-150115
Done	Seq#180	NC_029820	Total	length:	150131	IRa_size:	25439	IRb_size:	25439	LSC:	1-81754	IRa:	81755-107194	SSC:	107195-124690	IRb:	124691-150131
Done	Seq#181	NC_029819	Total	length:	150130	IRa_size:	25440	IRb_size:	25440	LSC:	1-81752	IRa:	81753-107193	SSC:	107194-124688	IRb:	124689-150130
Done	Seq#182	NC_029818	Total	length:	150129	IRa_size:	25440	IRb_size:	25440	LSC:	1-81751	IRa:	81752-107192	SSC:	107193-124687	IRb:	124688-150129
Done	Seq#183	NC_029817	Total	length:	149736	IRa_size:	25435	IRb_size:	25435	LSC:	1-81364	IRa:	81365-106800	SSC:	106801-124299	IRb:	124300-149736
Done	Seq#184	KU724141	Total	length:	149749	IRa_size:	25249	IRb_size:	25249	LSC:	1-81271	IRa:	81272-106521	SSC:	106522-124498	IRb:	124499-149749
Done	Seq#185	KU724140	Total	length:	150167	IRa_size:	25529	IRb_size:	25413	LSC:	1-81662	IRa:	81663-107192	SSC:	107193-124752	IRb:	124753-150167
Done	Seq#186	KU724139	Total	length:	150275	IRa_size:	25500	IRb_size:	25469	LSC:	1-81740	IRa:	81741-107241	SSC:	107242-124804	IRb:	124805-150275
Done	Seq#187	KU724138	Total	length:	150254	IRa_size:	25494	IRb_size:	25463	LSC:	1-81742	IRa:	81743-107237	SSC:	107238-124789	IRb:	124790-150254
Done	Seq#188	KU724136	Total	length:	150115	IRa_size:	25440	IRb_size:	25440	LSC:	1-81737	IRa:	81738-107178	SSC:	107179-124673	IRb:	124674-150115
Done	Seq#189	KU724134	Total	length:	150131	IRa_size:	25439	IRb_size:	25439	LSC:	1-81754	IRa:	81755-107194	SSC:	107195-124690	IRb:	124691-150131
Done	Seq#190	KU724133	Total	length:	150130	IRa_size:	25440	IRb_size:	25440	LSC:	1-81752	IRa:	81753-107193	SSC:	107194-124688	IRb:	124689-150130
Done	Seq#191	KU724132	Total	length:	150129	IRa_size:	25440	IRb_size:	25440	LSC:	1-81751	IRa:	81752-107192	SSC:	107193-124687	IRb:	124688-150129
Done	Seq#192	KU724130	Total	length:	149736	IRa_size:	25435	IRb_size:	25435	LSC:	1-81364	IRa:	81365-106800	SSC:	106801-124299	IRb:	124300-149736
Done	Seq#193	NC_023236	Total	length:	160025	IRa_size:	26595	IRb_size:	26595	LSC:	1-88044	IRa:	88045-114640	SSC:	114641-133428	IRb:	133429-160025
Done	Seq#194	JX280395	Total	length:	160025	IRa_size:	26595	IRb_size:	26595	LSC:	1-88044	IRa:	88045-114640	SSC:	114641-133428	IRb:	133429-160025
Done	Seq#195	NC_028272	Total	length:	153483	IRa_size:	26209	IRb_size:	26209	LSC:	1-83287	IRa:	83288-109497	SSC:	109498-127272	IRb:	127273-153483
Done	Seq#196	KT581449	Total	length:	153483	IRa_size:	26209	IRb_size:	26209	LSC:	1-83287	IRa:	83288-109497	SSC:	109498-127272	IRb:	127273-153483
Done	Seq#197	NC_028027	Total	length:	153202	IRa_size:	25193	IRb_size:	25193	LSC:	1-84125	IRa:	84126-109319	SSC:	109320-128007	IRb:	128008-153202
Done	Seq#198	KT267161	Total	length:	153202	IRa_size:	25193	IRb_size:	25193	LSC:	1-84125	IRa:	84126-109319	SSC:	109320-128007	IRb:	128008-153202
Done	Seq#199	NC_027837	Total	length:	149609	IRa_size:	25770	IRb_size:	25784	LSC:	1-81416	IRa:	81417-107187	SSC:	107188-123823	IRb:	123824-149609
Done	Seq#200	KM281675	Total	length:	149609	IRa_size:	25770	IRb_size:	25784	LSC:	1-81416	IRa:	81417-107187	SSC:	107188-123823	IRb:	123824-149609
Done	Seq#201	NC_027732	Total	length:	157940	IRa_size:	26239	IRb_size:	26239	LSC:	1-86461	IRa:	86462-112701	SSC:	112702-131699	IRb:	131700-157940
Done	Seq#202	KR779994	Total	length:	157940	IRa_size:	26239	IRb_size:	26239	LSC:	1-86461	IRa:	86462-112701	SSC:	112702-131699	IRb:	131700-157940
Done	Seq#203	KP262399	Total	length:	156858	IRa_size:	25619	IRb_size:	25619	LSC:	1-87237	IRa:	87238-112857	SSC:	112858-131237	IRb:	131238-156858
Done	Seq#204	DQ386163	Total	length:	155296	IRa_size:	25591	IRb_size:	25591	LSC:	1-85738	IRa:	85739-111330	SSC:	111331-129703	IRb:	129704-155296
Done	Seq#205	NC_027177	Total	length:	156823	IRa_size:	25614	IRb_size:	25614	LSC:	1-87294	IRa:	87295-112909	SSC:	112910-131207	IRb:	131208-156823
Done	Seq#206	KP280175	Total	length:	156823	IRa_size:	25614	IRb_size:	25614	LSC:	1-87294	IRa:	87295-112909	SSC:	112910-131207	IRb:	131208-156823
Done	Seq#207	NC_026906	Total	length:	156730	IRa_size:	25659	IRb_size:	25659	LSC:	1-87110	IRa:	87111-112770	SSC:	112771-131069	IRb:	131070-156730
Done	Seq#208	KP308151	Total	length:	156730	IRa_size:	25659	IRb_size:	25659	LSC:	1-87110	IRa:	87111-112770	SSC:	112771-131069	IRb:	131070-156730
Done	Seq#209	NC_026574	Total	length:	156858	IRa_size:	25619	IRb_size:	25619	LSC:	1-87237	IRa:	87238-112857	SSC:	112858-131237	IRb:	131238-156858
Done	Seq#210	NC_026447	Total	length:	156387	IRa_size:	25859	IRb_size:	25859	LSC:	1-86112	IRa:	86113-111972	SSC:	111973-130526	IRb:	130527-156387
Done	Seq#211	KJ566590	Total	length:	156387	IRa_size:	25859	IRb_size:	25859	LSC:	1-86112	IRa:	86113-111972	SSC:	111973-130526	IRb:	130527-156387
Done	Seq#212	NC_024662	Total	length:	157076	IRa_size:	26072	IRb_size:	26072	LSC:	1-86650	IRa:	86651-112723	SSC:	112724-131002	IRb:	131003-157076
Done	Seq#213	NC_024660	Total	length:	157102	IRa_size:	26088	IRb_size:	26088	LSC:	1-86648	IRa:	86649-112737	SSC:	112738-131012	IRb:	131013-157102
Done	Seq#214	KJ806281	Total	length:	157117	IRa_size:	25842	IRb_size:	25842	LSC:	1-86663	IRa:	86664-112506	SSC:	112507-131273	IRb:	131274-157117
Done	Seq#215	KJ806280	Total	length:	157086	IRa_size:	26069	IRb_size:	26069	LSC:	1-86679	IRa:	86680-112749	SSC:	112750-131015	IRb:	131016-157086
Done	Seq#216	KJ806279	Total	length:	157110	IRa_size:	26088	IRb_size:	26088	LSC:	1-86656	IRa:	86657-112745	SSC:	112746-131020	IRb:	131021-157110
Done	Seq#217	KJ806277	Total	length:	157076	IRa_size:	26072	IRb_size:	26072	LSC:	1-86650	IRa:	86651-112723	SSC:	112724-131002	IRb:	131003-157076
Done	Seq#218	KJ806275	Total	length:	157102	IRa_size:	26088	IRb_size:	26088	LSC:	1-86648	IRa:	86649-112737	SSC:	112738-131012	IRb:	131013-157102
Done	Seq#219	NC_024286	Total	length:	152559	IRa_size:	25236	IRb_size:	25236	LSC:	1-83597	IRa:	83598-108834	SSC:	108835-127321	IRb:	127322-152559
Done	Seq#220	KJ690264	Total	length:	152559	IRa_size:	25236	IRb_size:	25236	LSC:	1-83597	IRa:	83598-108834	SSC:	108835-127321	IRb:	127322-152559
Done	Seq#221	KJ619462	Total	length:	156612	IRa_size:	24877	IRb_size:	24876	LSC:	1-88110	IRa:	88111-112988	SSC:	112989-130837	IRb:	130838-156612
Done	Seq#222	NC_023217	Total	length:	159039	IRa_size:	25485	IRb_size:	25485	LSC:	1-87887	IRa:	87888-113373	SSC:	113374-133552	IRb:	133553-159039
Done	Seq#223	NC_023092	Total	length:	160410	IRa_size:	26272	IRb_size:	26272	LSC:	1-88946	IRa:	88947-115219	SSC:	115220-134136	IRb:	134137-160410
Done	Seq#224	KC588388	Total	length:	160410	IRa_size:	26272	IRb_size:	26272	LSC:	1-88946	IRa:	88947-115219	SSC:	115220-134136	IRb:	134137-160410
Done	Seq#225	NC_022814	Total	length:	156413	IRa_size:	25912	IRb_size:	25912	LSC:	1-86468	IRa:	86469-112381	SSC:	112382-130499	IRb:	130500-156413
Done	Seq#226	NC_022813	Total	length:	156341	IRa_size:	25549	IRb_size:	25549	LSC:	1-86124	IRa:	86125-111674	SSC:	111675-130790	IRb:	130791-156341
Done	Seq#227	NC_022812	Total	length:	156343	IRa_size:	25924	IRb_size:	25924	LSC:	1-86362	IRa:	86363-112287	SSC:	112288-130417	IRb:	130418-156343
Done	Seq#228	KC456167	Total	length:	156413	IRa_size:	25912	IRb_size:	25912	LSC:	1-86468	IRa:	86469-112381	SSC:	112382-130499	IRb:	130500-156413
Done	Seq#229	KC456166	Total	length:	156341	IRa_size:	25549	IRb_size:	25549	LSC:	1-86124	IRa:	86125-111674	SSC:	111675-130790	IRb:	130791-156341
Done	Seq#230	KC456165	Total	length:	156343	IRa_size:	25924	IRb_size:	25924	LSC:	1-86362	IRa:	86363-112287	SSC:	112288-130417	IRb:	130418-156343
Done	Seq#231	NC_022457	Total	length:	164792	IRa_size:	36473	IRb_size:	36473	LSC:	1-73213	IRa:	73214-109687	SSC:	109688-128318	IRb:	128319-164792
Done	Seq#232	KF176554	Total	length:	164792	IRa_size:	36473	IRb_size:	36473	LSC:	1-73213	IRa:	73214-109687	SSC:	109688-128318	IRb:	128319-164792
Done	Seq#233	NC_016068	Total	length:	155863	IRa_size:	25329	IRb_size:	25329	LSC:	1-86634	IRa:	86635-111964	SSC:	111965-130532	IRb:	130533-155863
Done	Seq#234	NC_015983	Total	length:	156017	IRa_size:	25795	IRb_size:	25795	LSC:	1-86335	IRa:	86336-112131	SSC:	112132-130220	IRb:	130221-156017
Done	Seq#235	NC_013823	Total	length:	161572	IRa_size:	26928	IRb_size:	26928	LSC:	1-89142	IRa:	89143-116071	SSC:	116072-134642	IRb:	134643-161572
Done	Seq#236	JN563929	Total	length:	155863	IRa_size:	25329	IRb_size:	25329	LSC:	1-86634	IRa:	86635-111964	SSC:	111965-130532	IRb:	130533-155863
Done	Seq#237	NC_042232	Total	length:	151897	IRa_size:	24904	IRb_size:	24904	LSC:	1-84187	IRa:	84188-109092	SSC:	109093-126992	IRb:	126993-151897
Done	Seq#238	MH473582	Total	length:	151897	IRa_size:	24904	IRb_size:	24904	LSC:	1-84187	IRa:	84188-109092	SSC:	109093-126992	IRb:	126993-151897
Done	Seq#239	MH063436	Total	length:	155816	IRa_size:	26168	IRb_size:	26168	LSC:	1-86551	IRa:	86552-112720	SSC:	112721-129646	IRb:	129647-155816
Done	Seq#240	NC_039556	Total	length:	157368	IRa_size:	25908	IRb_size:	25908	LSC:	1-87224	IRa:	87225-113133	SSC:	113134-131458	IRb:	131459-157368
Done	Seq#241	NC_039555	Total	length:	157761	IRa_size:	26112	IRb_size:	26112	LSC:	1-87090	IRa:	87091-113203	SSC:	113204-131647	IRb:	131648-157761
Done	Seq#242	NC_039554	Total	length:	157689	IRa_size:	26080	IRb_size:	26080	LSC:	1-87177	IRa:	87178-113258	SSC:	113259-131607	IRb:	131608-157689
Done	Seq#243	MF288578	Total	length:	157368	IRa_size:	25908	IRb_size:	25908	LSC:	1-87224	IRa:	87225-113133	SSC:	113134-131458	IRb:	131459-157368
Done	Seq#244	MF288577	Total	length:	157761	IRa_size:	26112	IRb_size:	26112	LSC:	1-87090	IRa:	87091-113203	SSC:	113204-131647	IRb:	131648-157761
Done	Seq#245	MF288576	Total	length:	157689	IRa_size:	26080	IRb_size:	26080	LSC:	1-87177	IRa:	87178-113258	SSC:	113259-131607	IRb:	131608-157689
Done	Seq#246	MF288575	Total	length:	157934	IRa_size:	26104	IRb_size:	26104	LSC:	1-87238	IRa:	87239-113343	SSC:	113344-131828	IRb:	131829-157934
Done	Seq#247	MH042531	Total	length:	157025	IRa_size:	26079	IRb_size:	26079	LSC:	1-86587	IRa:	86588-112667	SSC:	112668-130944	IRb:	130945-157025
Done	Seq#248	NC_038098	Total	length:	155653	IRa_size:	26153	IRb_size:	26153	LSC:	1-86400	IRa:	86401-112554	SSC:	112555-129498	IRb:	129499-155653
Done	Seq#249	NC_038097	Total	length:	155769	IRa_size:	26173	IRb_size:	26173	LSC:	1-86471	IRa:	86472-112645	SSC:	112646-129594	IRb:	129595-155769
Done	Seq#250	NC_038095	Total	length:	155684	IRa_size:	26168	IRb_size:	26168	LSC:	1-86423	IRa:	86424-112592	SSC:	112593-129514	IRb:	129515-155684
Done	Seq#251	NC_038094	Total	length:	155761	IRa_size:	26208	IRb_size:	26208	LSC:	1-86394	IRa:	86395-112603	SSC:	112604-129552	IRb:	129553-155761
Done	Seq#252	MG678803	Total	length:	155653	IRa_size:	26153	IRb_size:	26153	LSC:	1-86400	IRa:	86401-112554	SSC:	112555-129498	IRb:	129499-155653
Done	Seq#253	MG678802	Total	length:	155769	IRa_size:	26173	IRb_size:	26173	LSC:	1-86471	IRa:	86472-112645	SSC:	112646-129594	IRb:	129595-155769
Done	Seq#254	MG678800	Total	length:	155684	IRa_size:	26168	IRb_size:	26168	LSC:	1-86423	IRa:	86424-112592	SSC:	112593-129514	IRb:	129515-155684
Done	Seq#255	MG678799	Total	length:	155761	IRa_size:	26208	IRb_size:	26208	LSC:	1-86394	IRa:	86395-112603	SSC:	112604-129552	IRb:	129553-155761
Done	Seq#256	NC_037884	Total	length:	160258	IRa_size:	26646	IRb_size:	26646	LSC:	1-88715	IRa:	88716-115362	SSC:	115363-133610	IRb:	133611-160258
Done	Seq#257	NC_037883	Total	length:	160137	IRa_size:	26544	IRb_size:	26544	LSC:	1-88076	IRa:	88077-114621	SSC:	114622-133591	IRb:	133592-160137
Done	Seq#258	NC_037881	Total	length:	159731	IRa_size:	26332	IRb_size:	26332	LSC:	1-88302	IRa:	88303-114635	SSC:	114636-133397	IRb:	133398-159731
Done	Seq#259	NC_037880	Total	length:	152228	IRa_size:	25642	IRb_size:	25642	LSC:	1-84262	IRa:	84263-109905	SSC:	109906-126584	IRb:	126585-152228
Done	Seq#260	NC_037879	Total	length:	153119	IRa_size:	25743	IRb_size:	25743	LSC:	1-84571	IRa:	84572-110315	SSC:	110316-127374	IRb:	127375-153119
Done	Seq#261	MH191391	Total	length:	160258	IRa_size:	26646	IRb_size:	26646	LSC:	1-88715	IRa:	88716-115362	SSC:	115363-133610	IRb:	133611-160258
Done	Seq#262	MH191390	Total	length:	160137	IRa_size:	26544	IRb_size:	26544	LSC:	1-88076	IRa:	88077-114621	SSC:	114622-133591	IRb:	133592-160137
Done	Seq#263	MH191387	Total	length:	159731	IRa_size:	26332	IRb_size:	26332	LSC:	1-88302	IRa:	88303-114635	SSC:	114636-133397	IRb:	133398-159731
Done	Seq#264	MH191385	Total	length:	152228	IRa_size:	25642	IRb_size:	25642	LSC:	1-84262	IRa:	84263-109905	SSC:	109906-126584	IRb:	126585-152228
Done	Seq#265	MH191384	Total	length:	153119	IRa_size:	25743	IRb_size:	25743	LSC:	1-84571	IRa:	84572-110315	SSC:	110316-127374	IRb:	127375-153119
Done	Seq#266	MH191383	Total	length:	152736	IRa_size:	25651	IRb_size:	25651	LSC:	1-84400	IRa:	84401-110052	SSC:	110053-127083	IRb:	127084-152736
Done	Seq#267	NC_037005	Total	length:	160106	IRa_size:	26594	IRb_size:	26594	LSC:	1-88138	IRa:	88139-114733	SSC:	114734-133510	IRb:	133511-160106
Done	Seq#268	NC_037004	Total	length:	160077	IRa_size:	26570	IRb_size:	26570	LSC:	1-88096	IRa:	88097-114667	SSC:	114668-133505	IRb:	133506-160077
Done	Seq#269	NC_037003	Total	length:	160059	IRa_size:	26579	IRb_size:	26579	LSC:	1-88095	IRa:	88096-114675	SSC:	114676-133478	IRb:	133479-160059
Done	Seq#270	NC_037002	Total	length:	160055	IRa_size:	26572	IRb_size:	26572	LSC:	1-88119	IRa:	88120-114692	SSC:	114693-133481	IRb:	133482-160055
Done	Seq#271	NC_037001	Total	length:	159973	IRa_size:	26570	IRb_size:	26570	LSC:	1-88089	IRa:	88090-114660	SSC:	114661-133401	IRb:	133402-159973
Done	Seq#272	NC_037000	Total	length:	160062	IRa_size:	26570	IRb_size:	26570	LSC:	1-88088	IRa:	88089-114659	SSC:	114660-133490	IRb:	133491-160062
Done	Seq#273	KP842721	Total	length:	152528	IRa_size:	25153	IRb_size:	25153	LSC:	1-83578	IRa:	83579-108732	SSC:	108733-127373	IRb:	127374-152528
Done	Seq#274	KP842720	Total	length:	152527	IRa_size:	25153	IRb_size:	25153	LSC:	1-83577	IRa:	83578-108731	SSC:	108732-127372	IRb:	127373-152527
Done	Seq#275	KP842719	Total	length:	152502	IRa_size:	25153	IRb_size:	25153	LSC:	1-83552	IRa:	83553-108706	SSC:	108707-127347	IRb:	127348-152502
Done	Seq#276	KP842718	Total	length:	152501	IRa_size:	25153	IRb_size:	25153	LSC:	1-83550	IRa:	83551-108704	SSC:	108705-127346	IRb:	127347-152501
Done	Seq#277	KP842717	Total	length:	152510	IRa_size:	25153	IRb_size:	25153	LSC:	1-83559	IRa:	83560-108713	SSC:	108714-127355	IRb:	127356-152510
Done	Seq#278	KP842716	Total	length:	152503	IRa_size:	25153	IRb_size:	25153	LSC:	1-83553	IRa:	83554-108707	SSC:	108708-127348	IRb:	127349-152503
Done	Seq#279	KP842715	Total	length:	152509	IRa_size:	25153	IRb_size:	25153	LSC:	1-83559	IRa:	83560-108713	SSC:	108714-127354	IRb:	127355-152509
Done	Seq#280	KP842714	Total	length:	152502	IRa_size:	25153	IRb_size:	25153	LSC:	1-83552	IRa:	83553-108706	SSC:	108707-127347	IRb:	127348-152502
Done	Seq#281	KP842713	Total	length:	152529	IRa_size:	25153	IRb_size:	25153	LSC:	1-83579	IRa:	83580-108733	SSC:	108734-127374	IRb:	127375-152529
Done	Seq#282	KP842712	Total	length:	152529	IRa_size:	25153	IRb_size:	25153	LSC:	1-83579	IRa:	83580-108733	SSC:	108734-127374	IRb:	127375-152529
Done	Seq#283	KP842711	Total	length:	152462	IRa_size:	25153	IRb_size:	25153	LSC:	1-83542	IRa:	83543-108696	SSC:	108697-127307	IRb:	127308-152462
Done	Seq#284	KP842710	Total	length:	152462	IRa_size:	25153	IRb_size:	25153	LSC:	1-83542	IRa:	83543-108696	SSC:	108697-127307	IRb:	127308-152462
Done	Seq#285	KP842709	Total	length:	152462	IRa_size:	25153	IRb_size:	25153	LSC:	1-83542	IRa:	83543-108696	SSC:	108697-127307	IRb:	127308-152462
Done	Seq#286	KP842708	Total	length:	152529	IRa_size:	25153	IRb_size:	25153	LSC:	1-83579	IRa:	83580-108733	SSC:	108734-127374	IRb:	127375-152529
Done	Seq#287	KP842707	Total	length:	152550	IRa_size:	25153	IRb_size:	25153	LSC:	1-83581	IRa:	83582-108735	SSC:	108736-127395	IRb:	127396-152550
Done	Seq#288	KP842706	Total	length:	152548	IRa_size:	25153	IRb_size:	25153	LSC:	1-83600	IRa:	83601-108754	SSC:	108755-127393	IRb:	127394-152548
Done	Seq#289	KP842705	Total	length:	152511	IRa_size:	25153	IRb_size:	25153	LSC:	1-83561	IRa:	83562-108715	SSC:	108716-127356	IRb:	127357-152511
Done	Seq#290	KP842704	Total	length:	152510	IRa_size:	25153	IRb_size:	25153	LSC:	1-83560	IRa:	83561-108714	SSC:	108715-127355	IRb:	127356-152510
Done	Seq#291	KU764767	Total	length:	154473	IRa_size:	26267	IRb_size:	26267	LSC:	1-84198	IRa:	84199-110466	SSC:	110467-128204	IRb:	128205-154473
Done	Seq#292	MF990568	Total	length:	160106	IRa_size:	26594	IRb_size:	26594	LSC:	1-88138	IRa:	88139-114733	SSC:	114734-133510	IRb:	133511-160106
Done	Seq#293	MF990567	Total	length:	160077	IRa_size:	26570	IRb_size:	26570	LSC:	1-88096	IRa:	88097-114667	SSC:	114668-133505	IRb:	133506-160077
Done	Seq#294	MF990566	Total	length:	160051	IRa_size:	26581	IRb_size:	26581	LSC:	1-88140	IRa:	88141-114722	SSC:	114723-133468	IRb:	133469-160051
Done	Seq#295	MF990565	Total	length:	160059	IRa_size:	26579	IRb_size:	26579	LSC:	1-88095	IRa:	88096-114675	SSC:	114676-133478	IRb:	133479-160059
Done	Seq#296	MF990564	Total	length:	160055	IRa_size:	26572	IRb_size:	26572	LSC:	1-88119	IRa:	88120-114692	SSC:	114693-133481	IRb:	133482-160055
Done	Seq#297	MF990563	Total	length:	159973	IRa_size:	26570	IRb_size:	26570	LSC:	1-88089	IRa:	88090-114660	SSC:	114661-133401	IRb:	133402-159973
Done	Seq#298	MF990562	Total	length:	160027	IRa_size:	26570	IRb_size:	26570	LSC:	1-88089	IRa:	88090-114660	SSC:	114661-133455	IRb:	133456-160027
Done	Seq#299	MF990561	Total	length:	160062	IRa_size:	26570	IRb_size:	26570	LSC:	1-88088	IRa:	88089-114659	SSC:	114660-133490	IRb:	133491-160062
Done	Seq#300	NC_036733	Total	length:	155570	IRa_size:	25281	IRb_size:	25284	LSC:	1-86675	IRa:	86676-111957	SSC:	111958-130253	IRb:	130254-155570
Done	Seq#301	KY352315	Total	length:	155570	IRa_size:	25281	IRb_size:	25284	LSC:	1-86675	IRa:	86676-111957	SSC:	111958-130253	IRb:	130254-155570
Done	Seq#302	NC_035753	Total	length:	141345	IRa_size:	22797	IRb_size:	22797	LSC:	1-83194	IRa:	83195-105992	SSC:	105993-118546	IRb:	118547-141345
Done	Seq#303	NC_035752	Total	length:	141266	IRa_size:	22797	IRb_size:	22797	LSC:	1-83119	IRa:	83120-105917	SSC:	105918-118467	IRb:	118468-141266
Done	Seq#304	NC_035751	Total	length:	141149	IRa_size:	22787	IRb_size:	22787	LSC:	1-83013	IRa:	83014-105801	SSC:	105802-118360	IRb:	118361-141149
Done	Seq#305	NC_035729	Total	length:	151707	IRa_size:	25637	IRb_size:	25637	LSC:	1-83204	IRa:	83205-108842	SSC:	108843-126068	IRb:	126069-151707
Done	Seq#306	NC_035724	Total	length:	155580	IRa_size:	25614	IRb_size:	25614	LSC:	1-85901	IRa:	85902-111516	SSC:	111517-129965	IRb:	129966-155580
Done	Seq#307	LN869230	Total	length:	141345	IRa_size:	22797	IRb_size:	22797	LSC:	1-83194	IRa:	83195-105992	SSC:	105993-118546	IRb:	118547-141345
Done	Seq#308	LN869229	Total	length:	141266	IRa_size:	22797	IRb_size:	22797	LSC:	1-83119	IRa:	83120-105917	SSC:	105918-118467	IRb:	118468-141266
Done	Seq#309	LN869228	Total	length:	141318	IRa_size:	22797	IRb_size:	22797	LSC:	1-83146	IRa:	83147-105944	SSC:	105945-118519	IRb:	118520-141318
Done	Seq#310	LN869227	Total	length:	141409	IRa_size:	22797	IRb_size:	22797	LSC:	1-83146	IRa:	83147-105944	SSC:	105945-118610	IRb:	118611-141409
Done	Seq#311	LN869226	Total	length:	141318	IRa_size:	22797	IRb_size:	22797	LSC:	1-83146	IRa:	83147-105944	SSC:	105945-118519	IRb:	118520-141318
Done	Seq#312	LN869225	Total	length:	141296	IRa_size:	22797	IRb_size:	22797	LSC:	1-83124	IRa:	83125-105922	SSC:	105923-118497	IRb:	118498-141296
Done	Seq#313	LN869224	Total	length:	141371	IRa_size:	22797	IRb_size:	22797	LSC:	1-83117	IRa:	83118-105915	SSC:	105916-118572	IRb:	118573-141371
Done	Seq#314	LN869223	Total	length:	141296	IRa_size:	22797	IRb_size:	22797	LSC:	1-83124	IRa:	83125-105922	SSC:	105923-118497	IRb:	118498-141296
Done	Seq#315	LN869222	Total	length:	141296	IRa_size:	22797	IRb_size:	22797	LSC:	1-83124	IRa:	83125-105922	SSC:	105923-118497	IRb:	118498-141296
Done	Seq#316	LN869221	Total	length:	141296	IRa_size:	22797	IRb_size:	22797	LSC:	1-83124	IRa:	83125-105922	SSC:	105923-118497	IRb:	118498-141296
Done	Seq#317	LN869220	Total	length:	141295	IRa_size:	22797	IRb_size:	22797	LSC:	1-83123	IRa:	83124-105921	SSC:	105922-118496	IRb:	118497-141295
Done	Seq#318	LN869219	Total	length:	141361	IRa_size:	22778	IRb_size:	22778	LSC:	1-83245	IRa:	83246-106024	SSC:	106025-118581	IRb:	118582-141361
Done	Seq#319	LN869218	Total	length:	141361	IRa_size:	22778	IRb_size:	22778	LSC:	1-83245	IRa:	83246-106024	SSC:	106025-118581	IRb:	118582-141361
Done	Seq#320	LN869217	Total	length:	141361	IRa_size:	22778	IRb_size:	22778	LSC:	1-83245	IRa:	83246-106024	SSC:	106025-118581	IRb:	118582-141361
Done	Seq#321	LN869216	Total	length:	141149	IRa_size:	22787	IRb_size:	22787	LSC:	1-83013	IRa:	83014-105801	SSC:	105802-118360	IRb:	118361-141149
Done	Seq#322	MF346535	Total	length:	151707	IRa_size:	25637	IRb_size:	25637	LSC:	1-83204	IRa:	83205-108842	SSC:	108843-126068	IRb:	126069-151707
Done	Seq#323	KY863443	Total	length:	155580	IRa_size:	25614	IRb_size:	25614	LSC:	1-85901	IRa:	85902-111516	SSC:	111517-129965	IRb:	129966-155580
Done	Seq#324	NC_035006	Total	length:	159586	IRa_size:	26067	IRb_size:	26067	LSC:	1-88773	IRa:	88774-114841	SSC:	114842-133517	IRb:	133518-159586
Done	Seq#325	NC_035000	Total	length:	155687	IRa_size:	25645	IRb_size:	25645	LSC:	1-86500	IRa:	86501-112146	SSC:	112147-130040	IRb:	130041-155687
Done	Seq#326	KY476635	Total	length:	159586	IRa_size:	26067	IRb_size:	26067	LSC:	1-88773	IRa:	88774-114841	SSC:	114842-133517	IRb:	133518-159586
Done	Seq#327	KY582962	Total	length:	155687	IRa_size:	25645	IRb_size:	25645	LSC:	1-86500	IRa:	86501-112146	SSC:	112147-130040	IRb:	130041-155687
Done	Seq#328	NC_034285	Total	length:	151406	IRa_size:	26152	IRb_size:	26152	LSC:	1-85721	IRa:	85722-111874	SSC:	111875-125252	IRb:	125253-151406
Done	Seq#329	KX290855	Total	length:	151406	IRa_size:	26152	IRb_size:	26152	LSC:	1-85721	IRa:	85722-111874	SSC:	111875-125252	IRb:	125253-151406
Done	Seq#330	NC_031853	Total	length:	151917	IRa_size:	25039	IRb_size:	25039	LSC:	1-83621	IRa:	83622-108661	SSC:	108662-126876	IRb:	126877-151917
Done	Seq#331	KX752097	Total	length:	151917	IRa_size:	25039	IRb_size:	25039	LSC:	1-83621	IRa:	83622-108661	SSC:	108662-126876	IRb:	126877-151917
Done	Seq#332	JF317356	Total	length:	159627	IRa_size:	25578	IRb_size:	25578	LSC:	1-88252	IRa:	88253-113831	SSC:	113832-134047	IRb:	134048-159627
Done	Seq#333	JF317354	Total	length:	160241	IRa_size:	25646	IRb_size:	25646	LSC:	1-88668	IRa:	88669-114315	SSC:	114316-134593	IRb:	134594-160241
Done	Seq#334	JF317352	Total	length:	159422	IRa_size:	25581	IRb_size:	25581	LSC:	1-88074	IRa:	88075-113656	SSC:	113657-133839	IRb:	133840-159422
Done	Seq#335	EU117376	Total	length:	161453	IRa_size:	26953	IRb_size:	26953	LSC:	1-89295	IRa:	89296-116249	SSC:	116250-134499	IRb:	134500-161453
Done	Seq#336	EU118126	Total	length:	162046	IRa_size:	30880	IRb_size:	30880	LSC:	1-88173	IRa:	88174-119054	SSC:	119055-131164	IRb:	131165-162046
Done	Seq#337	DQ347958	Total	length:	155371	IRa_size:	25587	IRb_size:	25587	LSC:	1-85814	IRa:	85815-111402	SSC:	111403-129783	IRb:	129784-155371
Done	Seq#338	GU907100	Total	length:	160264	IRa_size:	25626	IRb_size:	25626	LSC:	1-88738	IRa:	88739-114365	SSC:	114366-134636	IRb:	134637-160264
Done	Seq#339	DQ865975	Total	length:	155525	IRa_size:	25185	IRb_size:	25185	LSC:	1-86878	IRa:	86879-112064	SSC:	112065-130338	IRb:	130339-155525
Done	Seq#340	DQ899947	Total	length:	159886	IRa_size:	26384	IRb_size:	26384	LSC:	1-88151	IRa:	88152-114536	SSC:	114537-133500	IRb:	133501-159886
Done	Seq#341	NC_030193	Total	length:	162426	IRa_size:	26789	IRb_size:	26789	LSC:	1-90844	IRa:	90845-117634	SSC:	117635-135635	IRb:	135636-162426
Done	Seq#342	KU306406	Total	length:	150769	IRa_size:	24539	IRb_size:	24488	LSC:	1-83437	IRa:	83438-107977	SSC:	107978-126279	IRb:	126280-150769
Done	Seq#343	KR136271	Total	length:	162426	IRa_size:	26789	IRb_size:	26789	LSC:	1-90844	IRa:	90845-117634	SSC:	117635-135635	IRb:	135636-162426
Done	Seq#344	NC_023235	Total	length:	160002	IRa_size:	26585	IRb_size:	26585	LSC:	1-88089	IRa:	88090-114675	SSC:	114676-133415	IRb:	133416-160002
Done	Seq#345	NC_029049	Total	length:	153831	IRa_size:	23988	IRb_size:	23986	LSC:	1-86823	IRa:	86824-110812	SSC:	110813-128916	IRb:	128917-153831
Done	Seq#346	JX280393	Total	length:	160002	IRa_size:	26585	IRb_size:	26585	LSC:	1-88089	IRa:	88090-114675	SSC:	114676-133415	IRb:	133416-160002
Done	Seq#347	NC_028533	Total	length:	151908	IRa_size:	25237	IRb_size:	25237	LSC:	1-83914	IRa:	83915-109152	SSC:	109153-126669	IRb:	126670-151908
Done	Seq#348	KM032623	Total	length:	161430	IRa_size:	26983	IRb_size:	26983	LSC:	1-88667	IRa:	88668-115651	SSC:	115652-134445	IRb:	134446-161430
Done	Seq#349	NC_028429	Total	length:	153503	IRa_size:	26585	IRb_size:	26585	LSC:	1-82544	IRa:	82545-109130	SSC:	109131-126916	IRb:	126917-153503
Done	Seq#350	KT750009	Total	length:	151908	IRa_size:	25237	IRb_size:	25237	LSC:	1-83914	IRa:	83915-109152	SSC:	109153-126669	IRb:	126670-151908
Done	Seq#351	KT630835	Total	length:	153503	IRa_size:	26585	IRb_size:	26585	LSC:	1-82544	IRa:	82545-109130	SSC:	109131-126916	IRb:	126917-153503
Done	Seq#352	KM016695	Total	length:	153831	IRa_size:	23988	IRb_size:	23986	LSC:	1-86823	IRa:	86824-110812	SSC:	110813-128916	IRb:	128917-153831
Done	Seq#353	NC_028006	Total	length:	152550	IRa_size:	25153	IRb_size:	25153	LSC:	1-83581	IRa:	83582-108735	SSC:	108736-127395	IRb:	127396-152550
Done	Seq#354	NC_028005	Total	length:	152548	IRa_size:	25153	IRb_size:	25153	LSC:	1-83600	IRa:	83601-108754	SSC:	108755-127393	IRb:	127394-152548
Done	Seq#355	KT001509	Total	length:	156324	IRa_size:	26116	IRb_size:	26116	LSC:	1-86083	IRa:	86084-112200	SSC:	112201-130206	IRb:	130207-156324
Done	Seq#356	KP899622	Total	length:	153970	IRa_size:	25489	IRb_size:	25489	LSC:	1-83951	IRa:	83952-109441	SSC:	109442-128479	IRb:	128480-153970
Done	Seq#357	KC968976	Total	length:	155510	IRa_size:	26699	IRb_size:	26699	LSC:	1-84242	IRa:	84243-110942	SSC:	110943-128809	IRb:	128810-155510
Done	Seq#358	DQ923116	Total	length:	161791	IRa_size:	25064	IRb_size:	25064	LSC:	1-92151	IRa:	92152-117216	SSC:	117217-136725	IRb:	136726-161791
Done	Seq#359	DQ345959	Total	length:	160301	IRa_size:	25601	IRb_size:	25601	LSC:	1-88817	IRa:	88818-114419	SSC:	114420-134699	IRb:	134700-160301
Done	Seq#360	KP294521	Total	length:	157142	IRa_size:	25721	IRb_size:	25721	LSC:	1-87372	IRa:	87373-113094	SSC:	113095-131420	IRb:	131421-157142
Done	Seq#361	NC_027159	Total	length:	158229	IRa_size:	27539	IRb_size:	27539	LSC:	1-85130	IRa:	85131-112670	SSC:	112671-130688	IRb:	130689-158229
Done	Seq#362	NC_027158	Total	length:	156746	IRa_size:	27368	IRb_size:	27368	LSC:	1-83911	IRa:	83912-111280	SSC:	111281-129376	IRb:	129377-156746
Done	Seq#363	KM078036	Total	length:	158229	IRa_size:	27539	IRb_size:	27539	LSC:	1-85130	IRa:	85131-112670	SSC:	112671-130688	IRb:	130689-158229
Done	Seq#364	KM078035	Total	length:	156746	IRa_size:	27368	IRb_size:	27368	LSC:	1-83911	IRa:	83912-111280	SSC:	111281-129376	IRb:	129377-156746
Done	Seq#365	NC_027099	Total	length:	156869	IRa_size:	24946	IRb_size:	24946	LSC:	1-88744	IRa:	88745-113691	SSC:	113692-131921	IRb:	131922-156869
Done	Seq#366	NC_027090	Total	length:	153970	IRa_size:	25489	IRb_size:	25489	LSC:	1-83951	IRa:	83952-109441	SSC:	109442-128479	IRb:	128480-153970
Done	Seq#367	KP998157	Total	length:	156869	IRa_size:	24946	IRb_size:	24946	LSC:	1-88744	IRa:	88745-113691	SSC:	113692-131921	IRb:	131922-156869
Done	Seq#368	DQ424856	Total	length:	160928	IRa_size:	26352	IRb_size:	26352	LSC:	1-89149	IRa:	89150-115502	SSC:	115503-134575	IRb:	134576-160928
Done	Seq#369	NC_026076	Total	length:	152698	IRa_size:	25245	IRb_size:	25245	LSC:	1-85179	IRa:	85180-110425	SSC:	110426-127452	IRb:	127453-152698
Done	Seq#370	KJ206533	Total	length:	152698	IRa_size:	25245	IRb_size:	25245	LSC:	1-85179	IRa:	85180-110425	SSC:	110426-127452	IRb:	127453-152698
Done	Seq#371	NC_025593	Total	length:	148918	IRa_size:	24967	IRb_size:	24967	LSC:	1-85886	IRa:	85887-110854	SSC:	110855-123949	IRb:	123950-148918
Done	Seq#372	KM352501	Total	length:	135948	IRa_size:	21234	IRb_size:	21234	LSC:	1-80330	IRa:	80331-101565	SSC:	101566-114383	IRb:	114384-135948
Done	Seq#373	KJ944326	Total	length:	148918	IRa_size:	24967	IRb_size:	24967	LSC:	1-85886	IRa:	85887-110854	SSC:	110855-123949	IRb:	123950-148918
Done	Seq#374	NC_024732	Total	length:	167287	IRa_size:	26875	IRb_size:	26875	LSC:	1-104956	IRa:	104957-131832	SSC:	131833-140410	IRb:	140411-167287
Done	Seq#375	KJ477692	Total	length:	167287	IRa_size:	26875	IRb_size:	26875	LSC:	1-104956	IRa:	104957-131832	SSC:	131833-140410	IRb:	140411-167287
Done	Seq#376	NC_024663	Total	length:	156971	IRa_size:	26064	IRb_size:	26064	LSC:	1-86606	IRa:	86607-112671	SSC:	112672-130905	IRb:	130906-156971
Done	Seq#377	NC_024661	Total	length:	157121	IRa_size:	26088	IRb_size:	26088	LSC:	1-86660	IRa:	86661-112749	SSC:	112750-131031	IRb:	131032-157121
Done	Seq#378	NC_024659	Total	length:	157127	IRa_size:	26091	IRb_size:	26091	LSC:	1-86657	IRa:	86658-112749	SSC:	112750-131034	IRb:	131035-157127
Done	Seq#379	KJ806278	Total	length:	156971	IRa_size:	26064	IRb_size:	26064	LSC:	1-86606	IRa:	86607-112671	SSC:	112672-130905	IRb:	130906-156971
Done	Seq#380	KJ806276	Total	length:	157121	IRa_size:	26088	IRb_size:	26088	LSC:	1-86660	IRa:	86661-112749	SSC:	112750-131031	IRb:	131032-157121
Done	Seq#381	KJ806274	Total	length:	157127	IRa_size:	26091	IRb_size:	26091	LSC:	1-86657	IRa:	86658-112749	SSC:	112750-131034	IRb:	131035-157127
Done	Seq#382	NC_023959	Total	length:	159938	IRa_size:	25597	IRb_size:	25599	LSC:	1-89409	IRa:	89410-115007	SSC:	115008-134302	IRb:	134303-159938
Done	Seq#383	KF990556	Total	length:	159938	IRa_size:	25597	IRb_size:	25599	LSC:	1-89409	IRa:	89410-115007	SSC:	115008-134302	IRb:	134303-159938
Done	Seq#384	NC_007898	Total	length:	155461	IRa_size:	25609	IRb_size:	25609	LSC:	1-85877	IRa:	85878-111487	SSC:	111488-129850	IRb:	129851-155461
Done	Seq#385	DQ347959	Total	length:	155461	IRa_size:	25609	IRb_size:	25609	LSC:	1-85877	IRa:	85878-111487	SSC:	111488-129850	IRb:	129851-155461
Done	Seq#386	NC_023216	Total	length:	160241	IRa_size:	25646	IRb_size:	25646	LSC:	1-88668	IRa:	88669-114315	SSC:	114316-134593	IRb:	134594-160241
Done	Seq#387	NC_023218	Total	length:	159627	IRa_size:	25578	IRb_size:	25578	LSC:	1-88252	IRa:	88253-113831	SSC:	113832-134047	IRb:	134048-159627
Done	Seq#388	NC_023214	Total	length:	159422	IRa_size:	25581	IRb_size:	25581	LSC:	1-88074	IRa:	88075-113656	SSC:	113657-133839	IRb:	133840-159422
Done	Seq#389	NC_022810	Total	length:	156333	IRa_size:	26103	IRb_size:	26105	LSC:	1-86030	IRa:	86031-112134	SSC:	112135-130226	IRb:	130227-156333
Done	Seq#390	KC456163	Total	length:	156333	IRa_size:	26103	IRb_size:	26105	LSC:	1-86030	IRa:	86031-112134	SSC:	112135-130226	IRb:	130227-156333
Done	Seq#391	NC_018541	Total	length:	156700	IRa_size:	26347	IRb_size:	26347	LSC:	1-86195	IRa:	86196-112543	SSC:	112544-130351	IRb:	130352-156700
Done	Seq#392	JQ310743	Total	length:	156700	IRa_size:	26347	IRb_size:	26347	LSC:	1-86195	IRa:	86196-112543	SSC:	112544-130351	IRb:	130352-156700
Done	Seq#393	NC_015204	Total	length:	160264	IRa_size:	25626	IRb_size:	25626	LSC:	1-88738	IRa:	88739-114365	SSC:	114366-134636	IRb:	134637-160264
Done	Seq#394	NC_042821	Total	length:	156611	IRa_size:	26748	IRb_size:	26748	LSC:	1-86015	IRa:	86016-112764	SSC:	112765-129861	IRb:	129862-156611
Done	Seq#395	NC_042696	Total	length:	152555	IRa_size:	20077	IRb_size:	20077	LSC:	1-93605	IRa:	93606-113683	SSC:	113684-132476	IRb:	132477-152555
Done	Seq#396	NC_042680	Total	length:	159536	IRa_size:	26540	IRb_size:	26540	LSC:	1-87689	IRa:	87690-114230	SSC:	114231-132994	IRb:	132995-159536
Done	Seq#397	MH938366	Total	length:	160076	IRa_size:	26512	IRb_size:	26512	LSC:	1-88332	IRa:	88333-114845	SSC:	114846-133562	IRb:	133563-160076
Done	Seq#398	MK046729	Total	length:	158605	IRa_size:	27845	IRb_size:	27845	LSC:	1-86412	IRa:	86413-114258	SSC:	114259-130759	IRb:	130760-158605
Done	Seq#399	MH883642	Total	length:	151744	IRa_size:	25685	IRb_size:	25685	LSC:	1-82780	IRa:	82781-108466	SSC:	108467-126058	IRb:	126059-151744
Done	Seq#400	MH729378	Total	length:	152555	IRa_size:	20077	IRb_size:	20077	LSC:	1-93605	IRa:	93606-113683	SSC:	113684-132476	IRb:	132477-152555
Done	Seq#401	NC_042257	Total	length:	123581	IRa_size:	22183	IRb_size:	22183	LSC:	1-72953	IRa:	72954-95137	SSC:	95138-101396	IRb:	101397-123581
Done	Seq#402	NC_042204	Total	length:	155745	IRa_size:	25467	IRb_size:	25467	LSC:	1-86599	IRa:	86600-112067	SSC:	112068-130276	IRb:	130277-155745
Done	Seq#403	MH748092	Total	length:	156611	IRa_size:	26748	IRb_size:	26748	LSC:	1-86015	IRa:	86016-112764	SSC:	112765-129861	IRb:	129862-156611
Done	Seq#404	MH795108	Total	length:	159536	IRa_size:	26540	IRb_size:	26540	LSC:	1-87689	IRa:	87690-114230	SSC:	114231-132994	IRb:	132995-159536
Done	Seq#405	NC_041585	Total	length:	158111	IRa_size:	27164	IRb_size:	27164	LSC:	1-86589	IRa:	86590-113754	SSC:	113755-130945	IRb:	130946-158111
Done	Seq#406	NC_041584	Total	length:	157597	IRa_size:	26922	IRb_size:	26922	LSC:	1-86461	IRa:	86462-113384	SSC:	113385-130673	IRb:	130674-157597
Done	Seq#407	NC_041583	Total	length:	157842	IRa_size:	27083	IRb_size:	27083	LSC:	1-86368	IRa:	86369-113452	SSC:	113453-130757	IRb:	130758-157842
Done	Seq#408	NC_041487	Total	length:	159441	IRa_size:	26266	IRb_size:	26266	LSC:	1-88125	IRa:	88126-114392	SSC:	114393-133173	IRb:	133174-159441
Done	Seq#409	NC_041442	Total	length:	192782	IRa_size:	52728	IRb_size:	52728	LSC:	1-83582	IRa:	83583-136311	SSC:	136312-140052	IRb:	140053-192782
Done	Seq#410	NC_041437	Total	length:	158462	IRa_size:	25871	IRb_size:	25871	LSC:	1-87706	IRa:	87707-113578	SSC:	113579-132589	IRb:	132590-158462
Done	Seq#411	NC_041432	Total	length:	160600	IRa_size:	26568	IRb_size:	26568	LSC:	1-88578	IRa:	88579-115147	SSC:	115148-134030	IRb:	134031-160600
Done	Seq#412	MH922027	Total	length:	123581	IRa_size:	22183	IRb_size:	22183	LSC:	1-72953	IRa:	72954-95137	SSC:	95138-101396	IRb:	101397-123581
Done	Seq#413	MG729825	Total	length:	154869	IRa_size:	25394	IRb_size:	25394	LSC:	1-85871	IRa:	85872-111266	SSC:	111267-129474	IRb:	129475-154869
Done	Seq#414	MG729824	Total	length:	155745	IRa_size:	25467	IRb_size:	25467	LSC:	1-86599	IRa:	86600-112067	SSC:	112068-130276	IRb:	130277-155745
Done	Seq#415	MG729823	Total	length:	155656	IRa_size:	25449	IRb_size:	25449	LSC:	1-86555	IRa:	86556-112005	SSC:	112006-130205	IRb:	130206-155656
Done	Seq#416	MH234313	Total	length:	161012	IRa_size:	26514	IRb_size:	26514	LSC:	1-88814	IRa:	88815-115329	SSC:	115330-134497	IRb:	134498-161012
Done	Seq#417	MH992130	Total	length:	192782	IRa_size:	52728	IRb_size:	52728	LSC:	1-83582	IRa:	83583-136311	SSC:	136312-140052	IRb:	140053-192782
Done	Seq#418	MH939149	Total	length:	160600	IRa_size:	26568	IRb_size:	26568	LSC:	1-88578	IRa:	88579-115147	SSC:	115148-134030	IRb:	134031-160600
Done	Seq#419	MK598696	Total	length:	158462	IRa_size:	25871	IRb_size:	25871	LSC:	1-87706	IRa:	87707-113578	SSC:	113579-132589	IRb:	132590-158462
Done	Seq#420	NC_041191	Total	length:	151191	IRa_size:	23719	IRb_size:	23719	LSC:	1-83802	IRa:	83803-107522	SSC:	107523-127470	IRb:	127471-151191
Done	Seq#421	NC_041117	Total	length:	174832	IRa_size:	42089	IRb_size:	42089	LSC:	1-87303	IRa:	87304-129393	SSC:	129394-132741	IRb:	132742-174832
Done	Seq#422	MH229819	Total	length:	158111	IRa_size:	27164	IRb_size:	27164	LSC:	1-86589	IRa:	86590-113754	SSC:	113755-130945	IRb:	130946-158111
Done	Seq#423	MH229818	Total	length:	157597	IRa_size:	26922	IRb_size:	26922	LSC:	1-86461	IRa:	86462-113384	SSC:	113385-130673	IRb:	130674-157597
Done	Seq#424	MH229817	Total	length:	157842	IRa_size:	27083	IRb_size:	27083	LSC:	1-86368	IRa:	86369-113452	SSC:	113453-130757	IRb:	130758-157842
Done	Seq#425	NC_023238	Total	length:	158177	IRa_size:	25649	IRb_size:	25649	LSC:	1-88134	IRa:	88135-113784	SSC:	113785-132526	IRb:	132527-158177
Done	Seq#426	MK533616	Total	length:	159441	IRa_size:	26266	IRb_size:	26266	LSC:	1-88125	IRa:	88126-114392	SSC:	114393-133173	IRb:	133174-159441
Done	Seq#427	MH746730	Total	length:	151191	IRa_size:	23719	IRb_size:	23719	LSC:	1-83802	IRa:	83803-107522	SSC:	107523-127470	IRb:	127471-151191
Done	Seq#428	MH286934	Total	length:	174832	IRa_size:	42089	IRb_size:	42089	LSC:	1-87303	IRa:	87304-129393	SSC:	129394-132741	IRb:	132742-174832
Done	Seq#429	MH029157	Total	length:	169419	IRa_size:	37882	IRb_size:	37882	LSC:	1-85599	IRa:	85600-123482	SSC:	123483-131536	IRb:	131537-169419
Done	Seq#430	MF741770	Total	length:	158433	IRa_size:	25503	IRb_size:	25503	LSC:	1-88064	IRa:	88065-113568	SSC:	113569-132928	IRb:	132929-158433
Done	Seq#431	NC_039346	Total	length:	151748	IRa_size:	25063	IRb_size:	25063	LSC:	1-83271	IRa:	83272-108335	SSC:	108336-126683	IRb:	126684-151748
Done	Seq#432	KX231329	Total	length:	155525	IRa_size:	25185	IRb_size:	25185	LSC:	1-86878	IRa:	86879-112064	SSC:	112065-130338	IRb:	130339-155525
Done	Seq#433	KY828438	Total	length:	151748	IRa_size:	25063	IRb_size:	25063	LSC:	1-83271	IRa:	83272-108335	SSC:	108336-126683	IRb:	126684-151748
Done	Seq#434	NC_037985	Total	length:	137467	IRa_size:	23862	IRb_size:	23862	LSC:	1-77933	IRa:	77934-101796	SSC:	101797-113603	IRb:	113604-137467
Done	Seq#435	NC_037984	Total	length:	147156	IRa_size:	25227	IRb_size:	25227	LSC:	1-79713	IRa:	79714-104941	SSC:	104942-121927	IRb:	121928-147156
Done	Seq#436	NC_037983	Total	length:	137385	IRa_size:	24106	IRb_size:	24106	LSC:	1-77817	IRa:	77818-101924	SSC:	101925-113277	IRb:	113278-137385
Done	Seq#437	NC_037982	Total	length:	137403	IRa_size:	23863	IRb_size:	23863	LSC:	1-77909	IRa:	77910-101773	SSC:	101774-113538	IRb:	113539-137403
Done	Seq#438	NC_037981	Total	length:	137278	IRa_size:	23863	IRb_size:	23863	LSC:	1-77755	IRa:	77756-101619	SSC:	101620-113413	IRb:	113414-137278
Done	Seq#439	NC_037980	Total	length:	137423	IRa_size:	23863	IRb_size:	23863	LSC:	1-77923	IRa:	77924-101787	SSC:	101788-113558	IRb:	113559-137423
Done	Seq#440	NC_037979	Total	length:	137644	IRa_size:	24111	IRb_size:	24111	LSC:	1-77871	IRa:	77872-101983	SSC:	101984-113531	IRb:	113532-137644
Done	Seq#441	NC_037605	Total	length:	152503	IRa_size:	25016	IRb_size:	25016	LSC:	1-84211	IRa:	84212-109228	SSC:	109229-127485	IRb:	127486-152503
Done	Seq#442	MG192310	Total	length:	137467	IRa_size:	23862	IRb_size:	23862	LSC:	1-77933	IRa:	77934-101796	SSC:	101797-113603	IRb:	113604-137467
Done	Seq#443	MG192309	Total	length:	147156	IRa_size:	25227	IRb_size:	25227	LSC:	1-79713	IRa:	79714-104941	SSC:	104942-121927	IRb:	121928-147156
Done	Seq#444	MG192308	Total	length:	137385	IRa_size:	24106	IRb_size:	24106	LSC:	1-77817	IRa:	77818-101924	SSC:	101925-113277	IRb:	113278-137385
Done	Seq#445	MG192307	Total	length:	137403	IRa_size:	23863	IRb_size:	23863	LSC:	1-77909	IRa:	77910-101773	SSC:	101774-113538	IRb:	113539-137403
Done	Seq#446	MG192306	Total	length:	137278	IRa_size:	23863	IRb_size:	23863	LSC:	1-77755	IRa:	77756-101619	SSC:	101620-113413	IRb:	113414-137278
Done	Seq#447	MG192305	Total	length:	137423	IRa_size:	23863	IRb_size:	23863	LSC:	1-77923	IRa:	77924-101787	SSC:	101788-113558	IRb:	113559-137423
Done	Seq#448	MG192304	Total	length:	137644	IRa_size:	24111	IRb_size:	24111	LSC:	1-77871	IRa:	77872-101983	SSC:	101984-113531	IRb:	113532-137644
Done	Seq#449	NC_037358	Total	length:	156391	IRa_size:	25822	IRb_size:	25822	LSC:	1-85947	IRa:	85948-111770	SSC:	111771-130567	IRb:	130568-156391
Done	Seq#450	KX085421	Total	length:	152503	IRa_size:	25016	IRb_size:	25016	LSC:	1-84211	IRa:	84212-109228	SSC:	109229-127485	IRb:	127486-152503
Done	Seq#451	NC_037243	Total	length:	159280	IRa_size:	26209	IRb_size:	26209	LSC:	1-87928	IRa:	87929-114138	SSC:	114139-133069	IRb:	133070-159280
Done	Seq#452	MF687919	Total	length:	151228	IRa_size:	25319	IRb_size:	25319	LSC:	1-17207	IRa:	17208-42527	SSC:	42528-125907	IRb:	125908-151228
Done	Seq#453	MG696658	Total	length:	151431	IRa_size:	24601	IRb_size:	24565	LSC:	1-83982	IRa:	83983-108584	SSC:	108585-126864	IRb:	126865-151431
Done	Seq#454	NC_037082	Total	length:	140677	IRa_size:	24932	IRb_size:	24932	LSC:	1-80348	IRa:	80349-105281	SSC:	105282-115743	IRb:	115744-140677
Done	Seq#455	NC_037081	Total	length:	140432	IRa_size:	25114	IRb_size:	25114	LSC:	1-79876	IRa:	79877-104991	SSC:	104992-115316	IRb:	115317-140432
Done	Seq#456	MG252374	Total	length:	159280	IRa_size:	26209	IRb_size:	26209	LSC:	1-87928	IRa:	87929-114138	SSC:	114139-133069	IRb:	133070-159280
Done	Seq#457	NC_036961	Total	length:	156073	IRa_size:	25700	IRb_size:	25700	LSC:	1-85832	IRa:	85833-111533	SSC:	111534-130371	IRb:	130372-156073
Done	Seq#458	NC_036311	Total	length:	169321	IRa_size:	37873	IRb_size:	37873	LSC:	1-85507	IRa:	85508-123381	SSC:	123382-131446	IRb:	131447-169321
Done	Seq#459	MF926268	Total	length:	156073	IRa_size:	25700	IRb_size:	25700	LSC:	1-85832	IRa:	85833-111533	SSC:	111534-130371	IRb:	130372-156073
Done	Seq#460	MF593124	Total	length:	140432	IRa_size:	25114	IRb_size:	25114	LSC:	1-79876	IRa:	79877-104991	SSC:	104992-115316	IRb:	115317-140432
Done	Seq#461	NC_036424	Total	length:	151228	IRa_size:	25319	IRb_size:	25319	LSC:	1-17207	IRa:	17208-42527	SSC:	42528-125907	IRb:	125908-151228
Done	Seq#462	MF623173	Total	length:	150955	IRa_size:	24848	IRb_size:	24848	LSC:	1-82989	IRa:	82990-107838	SSC:	107839-126105	IRb:	126106-150955
Done	Seq#463	KY235373	Total	length:	152239	IRa_size:	25675	IRb_size:	25675	LSC:	1-83027	IRa:	83028-108703	SSC:	108704-126562	IRb:	126563-152239
Done	Seq#464	KY587457	Total	length:	169321	IRa_size:	37873	IRb_size:	37873	LSC:	1-85507	IRa:	85508-123381	SSC:	123382-131446	IRb:	131447-169321
Done	Seq#465	JX280397	Total	length:	158177	IRa_size:	25649	IRb_size:	25649	LSC:	1-88134	IRa:	88135-113784	SSC:	113785-132526	IRb:	132527-158177
Done	Seq#466	KY358226	Total	length:	155549	IRa_size:	25934	IRb_size:	25934	LSC:	1-85533	IRa:	85534-111468	SSC:	111469-129613	IRb:	129614-155549
Done	Seq#467	NC_035961	Total	length:	155549	IRa_size:	25934	IRb_size:	25934	LSC:	1-85533	IRa:	85534-111468	SSC:	111469-129613	IRb:	129614-155549
Done	Seq#468	NC_035884	Total	length:	153014	IRa_size:	24324	IRb_size:	24324	LSC:	1-84652	IRa:	84653-108977	SSC:	108978-128688	IRb:	128689-153014
Done	Seq#469	KT348517	Total	length:	152721	IRa_size:	20072	IRb_size:	20072	LSC:	1-93677	IRa:	93678-113750	SSC:	113751-132647	IRb:	132648-152721
Done	Seq#470	MF276802	Total	length:	153014	IRa_size:	24324	IRb_size:	24324	LSC:	1-84652	IRa:	84653-108977	SSC:	108978-128688	IRb:	128689-153014
Done	Seq#471	KY476637	Total	length:	159478	IRa_size:	26012	IRb_size:	26012	LSC:	1-88684	IRa:	88685-114697	SSC:	114698-133464	IRb:	133465-159478
Done	Seq#472	KY476636	Total	length:	159568	IRa_size:	26013	IRb_size:	26013	LSC:	1-88810	IRa:	88811-114824	SSC:	114825-133553	IRb:	133554-159568
Done	Seq#473	NC_034677	Total	length:	150785	IRa_size:	25180	IRb_size:	25180	LSC:	1-82683	IRa:	82684-107864	SSC:	107865-125603	IRb:	125604-150785
Done	Seq#474	NC_034743	Total	length:	154140	IRa_size:	25999	IRb_size:	25999	LSC:	1-84126	IRa:	84127-110126	SSC:	110127-128140	IRb:	128141-154140
Done	Seq#475	NC_034716	Total	length:	156682	IRa_size:	26750	IRb_size:	26750	LSC:	1-86085	IRa:	86086-112836	SSC:	112837-129930	IRb:	129931-156682
Done	Seq#476	NC_034660	Total	length:	153856	IRa_size:	25463	IRb_size:	25463	LSC:	1-85088	IRa:	85089-110552	SSC:	110553-128391	IRb:	128392-153856
Done	Seq#477	KX231330	Total	length:	155525	IRa_size:	25185	IRb_size:	25185	LSC:	1-86878	IRa:	86879-112064	SSC:	112065-130338	IRb:	130339-155525
Done	Seq#478	KX231328	Total	length:	155525	IRa_size:	25185	IRb_size:	25185	LSC:	1-86878	IRa:	86879-112064	SSC:	112065-130338	IRb:	130339-155525
Done	Seq#479	KX231327	Total	length:	155525	IRa_size:	25185	IRb_size:	25185	LSC:	1-86878	IRa:	86879-112064	SSC:	112065-130338	IRb:	130339-155525
Done	Seq#480	KY745894	Total	length:	156682	IRa_size:	26750	IRb_size:	26750	LSC:	1-86085	IRa:	86086-112836	SSC:	112837-129930	IRb:	129931-156682
Done	Seq#481	KY034454	Total	length:	154140	IRa_size:	25999	IRb_size:	25999	LSC:	1-84126	IRa:	84127-110126	SSC:	110127-128140	IRb:	128141-154140
Done	Seq#482	KX668176	Total	length:	150785	IRa_size:	25180	IRb_size:	25180	LSC:	1-82683	IRa:	82684-107864	SSC:	107865-125603	IRb:	125604-150785
Done	Seq#483	KJ956785	Total	length:	159528	IRa_size:	31043	IRb_size:	31043	LSC:	1-79329	IRa:	79330-110373	SSC:	110374-128483	IRb:	128484-159528
Done	Seq#484	NC_034331	Total	length:	152756	IRa_size:	25751	IRb_size:	25751	LSC:	1-83538	IRa:	83539-109290	SSC:	109291-127003	IRb:	127004-152756
Done	Seq#485	NC_034315	Total	length:	160562	IRa_size:	26037	IRb_size:	26037	LSC:	1-90008	IRa:	90009-116046	SSC:	116047-134523	IRb:	134524-160562
Done	Seq#486	KX752081	Total	length:	153856	IRa_size:	25463	IRb_size:	25463	LSC:	1-85088	IRa:	85089-110552	SSC:	110553-128391	IRb:	128392-153856
Done	Seq#487	KX641757	Total	length:	152756	IRa_size:	25751	IRb_size:	25751	LSC:	1-83538	IRa:	83539-109290	SSC:	109291-127003	IRb:	127004-152756
Done	Seq#488	KY246947	Total	length:	160562	IRa_size:	26037	IRb_size:	26037	LSC:	1-90008	IRa:	90009-116046	SSC:	116047-134523	IRb:	134524-160562
Done	Seq#489	KU985054	Total	length:	157792	IRa_size:	26378	IRb_size:	26378	LSC:	1-85914	IRa:	85915-112293	SSC:	112294-131413	IRb:	131414-157792
Done	Seq#490	KY293680	Total	length:	159657	IRa_size:	26801	IRb_size:	26801	LSC:	1-87440	IRa:	87441-114242	SSC:	114243-132854	IRb:	132855-159657
Done	Seq#491	KT070882	Total	length:	147253	IRa_size:	24462	IRb_size:	24462	LSC:	1-84355	IRa:	84356-108818	SSC:	108819-122790	IRb:	122791-147253
Done	Seq#492	KX822074	Total	length:	152938	IRa_size:	25186	IRb_size:	25186	LSC:	1-83982	IRa:	83983-109169	SSC:	109170-127750	IRb:	127751-152938
Done	Seq#493	NC_031898	Total	length:	151267	IRa_size:	1251	IRb_size:	23591	LSC:	1-83246	IRa:	83247-84498	SSC:	84499-126421	IRb:	126422-151267
Done	Seq#494	NC_031852	Total	length:	153099	IRa_size:	25413	IRb_size:	25402	LSC:	1-84444	IRa:	84445-109858	SSC:	109859-127695	IRb:	127696-153099
Done	Seq#495	KX657870	Total	length:	153099	IRa_size:	25413	IRb_size:	25402	LSC:	1-84444	IRa:	84445-109858	SSC:	109859-127695	IRb:	127696-153099
Done	Seq#496	KT285537	Total	length:	151267	IRa_size:	1251	IRb_size:	23591	LSC:	1-83246	IRa:	83247-84498	SSC:	84499-126421	IRb:	126422-151267
Done	Seq#497	NC_030775	Total	length:	153378	IRa_size:	26122	IRb_size:	25817	LSC:	1-83801	IRa:	83802-109924	SSC:	109925-127559	IRb:	127560-153378
Done	Seq#498	KX343072	Total	length:	153378	IRa_size:	26122	IRb_size:	25817	LSC:	1-83801	IRa:	83802-109924	SSC:	109925-127559	IRb:	127560-153378
Done	Seq#499	JF317351	Total	length:	159507	IRa_size:	25285	IRb_size:	25285	LSC:	1-88104	IRa:	88105-113390	SSC:	113391-134220	IRb:	134221-159507
Done	Seq#500	NC_030601	Total	length:	163937	IRa_size:	27206	IRb_size:	27206	LSC:	1-91384	IRa:	91385-118591	SSC:	118592-136729	IRb:	136730-163937
Done	Seq#501	KX256287	Total	length:	163937	IRa_size:	27206	IRb_size:	27206	LSC:	1-91384	IRa:	91385-118591	SSC:	118592-136729	IRb:	136730-163937
Done	Seq#502	NC_030319	Total	length:	148765	IRa_size:	25264	IRb_size:	25264	LSC:	1-81164	IRa:	81165-106429	SSC:	106430-123499	IRb:	123500-148765
Done	Seq#503	KX257487	Total	length:	156391	IRa_size:	25822	IRb_size:	25822	LSC:	1-85947	IRa:	85948-111770	SSC:	111771-130567	IRb:	130568-156391
Done	Seq#504	NC_030299	Total	length:	161466	IRa_size:	26497	IRb_size:	26497	LSC:	1-89121	IRa:	89122-115619	SSC:	115620-134967	IRb:	134968-161466
Done	Seq#505	KU975374	Total	length:	148765	IRa_size:	25264	IRb_size:	25264	LSC:	1-81164	IRa:	81165-106429	SSC:	106430-123499	IRb:	123500-148765
Done	Seq#506	KU351660	Total	length:	161466	IRa_size:	26497	IRb_size:	26497	LSC:	1-89121	IRa:	89122-115619	SSC:	115620-134967	IRb:	134968-161466
Done	Seq#507	NC_030178	Total	length:	156791	IRa_size:	25524	IRb_size:	25524	LSC:	1-87348	IRa:	87349-112873	SSC:	112874-131182	IRb:	131183-156791
Done	Seq#508	NC_030167	Total	length:	156835	IRa_size:	25428	IRb_size:	25626	LSC:	1-87481	IRa:	87482-112910	SSC:	112911-131207	IRb:	131208-156835
Done	Seq#509	NC_023242	Total	length:	160033	IRa_size:	26587	IRb_size:	26587	LSC:	1-88134	IRa:	88135-114722	SSC:	114723-133444	IRb:	133445-160033
Done	Seq#510	KU319588	Total	length:	156791	IRa_size:	25524	IRb_size:	25524	LSC:	1-87348	IRa:	87349-112873	SSC:	112874-131182	IRb:	131183-156791
Done	Seq#511	KU310617	Total	length:	156835	IRa_size:	25428	IRb_size:	25626	LSC:	1-87481	IRa:	87482-112910	SSC:	112911-131207	IRb:	131208-156835
Done	Seq#512	NC_029874	Total	length:	156875	IRa_size:	21942	IRb_size:	21942	LSC:	1-90713	IRa:	90714-112656	SSC:	112657-134356	IRb:	134357-156875
Done	Seq#513	KT966716	Total	length:	156875	IRa_size:	21942	IRb_size:	21942	LSC:	1-90713	IRa:	90714-112656	SSC:	112657-134356	IRb:	134357-156875
Done	Seq#514	NC_023240	Total	length:	160093	IRa_size:	26589	IRb_size:	26589	LSC:	1-88144	IRa:	88145-114734	SSC:	114735-133502	IRb:	133503-160093
Done	Seq#515	NC_023241	Total	length:	160044	IRa_size:	26569	IRb_size:	26569	LSC:	1-88157	IRa:	88158-114727	SSC:	114728-133473	IRb:	133474-160044
Done	Seq#516	NC_023239	Total	length:	160070	IRa_size:	26584	IRb_size:	26584	LSC:	1-88099	IRa:	88100-114684	SSC:	114685-133484	IRb:	133485-160070
Done	Seq#517	NC_023234	Total	length:	159950	IRa_size:	26507	IRb_size:	26507	LSC:	1-88143	IRa:	88144-114651	SSC:	114652-133441	IRb:	133442-159950
Done	Seq#518	NC_029485	Total	length:	152960	IRa_size:	26477	IRb_size:	26477	LSC:	1-81539	IRa:	81540-107948	SSC:	107949-126413	IRb:	126414-152960
Done	Seq#519	NC_029454	Total	length:	160913	IRa_size:	26291	IRb_size:	26291	LSC:	1-89242	IRa:	89243-115463	SSC:	115464-134550	IRb:	134551-160913
Done	Seq#520	KT695605	Total	length:	152960	IRa_size:	26477	IRb_size:	26477	LSC:	1-81539	IRa:	81540-107948	SSC:	107949-126413	IRb:	126414-152960
Done	Seq#521	KT997470	Total	length:	160913	IRa_size:	26291	IRb_size:	26291	LSC:	1-89242	IRa:	89243-115463	SSC:	115464-134550	IRb:	134551-160913
Done	Seq#522	KT962040	Total	length:	150931	IRa_size:	25501	IRb_size:	25501	LSC:	1-82709	IRa:	82710-108211	SSC:	108212-125428	IRb:	125429-150931
Done	Seq#523	KT962039	Total	length:	150931	IRa_size:	25501	IRb_size:	25501	LSC:	1-82709	IRa:	82710-108211	SSC:	108212-125428	IRb:	125429-150931
Done	Seq#524	JX280401	Total	length:	160033	IRa_size:	26587	IRb_size:	26587	LSC:	1-88134	IRa:	88135-114722	SSC:	114723-133444	IRb:	133445-160033
Done	Seq#525	JX280400	Total	length:	160044	IRa_size:	26569	IRb_size:	26569	LSC:	1-88157	IRa:	88158-114727	SSC:	114728-133473	IRb:	133474-160044
Done	Seq#526	JX280399	Total	length:	160093	IRa_size:	26589	IRb_size:	26589	LSC:	1-88144	IRa:	88145-114734	SSC:	114735-133502	IRb:	133503-160093
Done	Seq#527	JX280398	Total	length:	160070	IRa_size:	26584	IRb_size:	26584	LSC:	1-88099	IRa:	88100-114684	SSC:	114685-133484	IRb:	133485-160070
Done	Seq#528	JX280392	Total	length:	159950	IRa_size:	26507	IRb_size:	26507	LSC:	1-88143	IRa:	88144-114651	SSC:	114652-133441	IRb:	133442-159950
Done	Seq#529	JX280391	Total	length:	159812	IRa_size:	26600	IRb_size:	26600	LSC:	1-87839	IRa:	87840-114440	SSC:	114441-133210	IRb:	133211-159812
Done	Seq#530	NC_028729	Total	length:	160478	IRa_size:	26944	IRb_size:	26944	LSC:	1-88009	IRa:	88010-114954	SSC:	114955-133532	IRb:	133533-160478
Done	Seq#531	KR967361	Total	length:	160478	IRa_size:	26944	IRb_size:	26944	LSC:	1-88009	IRa:	88010-114954	SSC:	114955-133532	IRb:	133533-160478
Done	Seq#532	NC_028523	Total	length:	154639	IRa_size:	26795	IRb_size:	26795	LSC:	1-83169	IRa:	83170-109965	SSC:	109966-127768	IRb:	127769-154639
Done	Seq#533	NC_028410	Total	length:	159994	IRa_size:	26407	IRb_size:	26407	LSC:	1-88495	IRa:	88496-114903	SSC:	114904-133585	IRb:	133586-159994
Done	Seq#534	NC_028409	Total	length:	160095	IRa_size:	26407	IRb_size:	26407	LSC:	1-88590	IRa:	88591-114998	SSC:	114999-133686	IRb:	133687-160095
Done	Seq#535	KT722981	Total	length:	154639	IRa_size:	26795	IRb_size:	26795	LSC:	1-83169	IRa:	83170-109965	SSC:	109966-127768	IRb:	127769-154639
Done	Seq#536	KP015036	Total	length:	159976	IRa_size:	26407	IRb_size:	26407	LSC:	1-88477	IRa:	88478-114885	SSC:	114886-133567	IRb:	133568-159976
Done	Seq#537	KP015035	Total	length:	159994	IRa_size:	26407	IRb_size:	26407	LSC:	1-88495	IRa:	88496-114903	SSC:	114904-133585	IRb:	133586-159994
Done	Seq#538	KP015034	Total	length:	159994	IRa_size:	26407	IRb_size:	26407	LSC:	1-88495	IRa:	88496-114903	SSC:	114904-133585	IRb:	133586-159994
Done	Seq#539	KP015033	Total	length:	159994	IRa_size:	26407	IRb_size:	26407	LSC:	1-88495	IRa:	88496-114903	SSC:	114904-133585	IRb:	133586-159994
Done	Seq#540	KP015032	Total	length:	160095	IRa_size:	26407	IRb_size:	26407	LSC:	1-88590	IRa:	88591-114998	SSC:	114999-133686	IRb:	133687-160095
Done	Seq#541	KP015031	Total	length:	160119	IRa_size:	26408	IRb_size:	26408	LSC:	1-88612	IRa:	88613-115016	SSC:	115017-133705	IRb:	133706-160119
Done	Seq#542	KP015030	Total	length:	160102	IRa_size:	26279	IRb_size:	26279	LSC:	1-88849	IRa:	88850-115001	SSC:	115002-133694	IRb:	133695-160102
Done	Seq#543	KP015029	Total	length:	159995	IRa_size:	26407	IRb_size:	26407	LSC:	1-88492	IRa:	88493-114900	SSC:	114901-133586	IRb:	133587-159995
Done	Seq#544	KM885985	Total	length:	160146	IRa_size:	26407	IRb_size:	26407	LSC:	1-88636	IRa:	88637-115044	SSC:	115045-133737	IRb:	133738-160146
Done	Seq#545	NC_028074	Total	length:	152721	IRa_size:	20072	IRb_size:	20072	LSC:	1-93677	IRa:	93678-113750	SSC:	113751-132647	IRb:	132648-152721
Done	Seq#546	NC_027960	Total	length:	147253	IRa_size:	24462	IRb_size:	24462	LSC:	1-84355	IRa:	84356-108806	SSC:	108807-122778	IRb:	122779-147253
Done	Seq#547	KF769142	Total	length:	151009	IRa_size:	25883	IRb_size:	25883	LSC:	1-81291	IRa:	81292-107175	SSC:	107176-125124	IRb:	125125-151009
Done	Seq#548	KT028714	Total	length:	156359	IRa_size:	26075	IRb_size:	26076	LSC:	1-86125	IRa:	86126-112201	SSC:	112202-130281	IRb:	130282-156359
Done	Seq#549	NC_027276	Total	length:	157688	IRa_size:	27219	IRb_size:	27224	LSC:	1-85472	IRa:	85473-112692	SSC:	112693-130413	IRb:	130414-157688
Done	Seq#550	KR347117	Total	length:	157688	IRa_size:	27219	IRb_size:	27224	LSC:	1-85472	IRa:	85473-112692	SSC:	112693-130413	IRb:	130414-157688
Done	Seq#551	NC_026703	Total	length:	161303	IRa_size:	30689	IRb_size:	30705	LSC:	1-87823	IRa:	87824-118513	SSC:	118514-130590	IRb:	130591-161303
Done	Seq#552	KP212149	Total	length:	161303	IRa_size:	30689	IRb_size:	30705	LSC:	1-87823	IRa:	87824-118513	SSC:	118514-130590	IRb:	130591-161303
Done	Seq#553	KJ000047	Total	length:	139800	IRa_size:	22616	IRb_size:	22616	LSC:	1-82048	IRa:	82049-104665	SSC:	104666-117182	IRb:	117183-139800
Done	Seq#554	NC_023260	Total	length:	165002	IRa_size:	29123	IRb_size:	29123	LSC:	1-100010	IRa:	100011-129134	SSC:	129135-135877	IRb:	135878-165002
Done	Seq#555	KJ001642	Total	length:	138833	IRa_size:	22192	IRb_size:	22192	LSC:	1-81917	IRa:	81918-104110	SSC:	104111-116639	IRb:	116640-138833
Done	Seq#556	KF240616	Total	length:	165002	IRa_size:	29123	IRb_size:	29123	LSC:	1-100010	IRa:	100011-129134	SSC:	129135-135877	IRb:	135878-165002
Done	Seq#557	NC_022715	Total	length:	153699	IRa_size:	26358	IRb_size:	26358	LSC:	1-83373	IRa:	83374-109732	SSC:	109733-127339	IRb:	127340-153699
Done	Seq#558	NC_023213	Total	length:	159507	IRa_size:	25285	IRb_size:	25285	LSC:	1-88104	IRa:	88105-113390	SSC:	113391-134220	IRb:	134221-159507
Done	Seq#559	NC_023085	Total	length:	150448	IRa_size:	25781	IRb_size:	25781	LSC:	1-82213	IRa:	82214-107995	SSC:	107996-124665	IRb:	124666-150448
Done	Seq#560	JX427551	Total	length:	150448	IRa_size:	25781	IRb_size:	25781	LSC:	1-82213	IRa:	82214-107995	SSC:	107996-124665	IRb:	124666-150448
Done	Seq#561	KF437397	Total	length:	153699	IRa_size:	26358	IRb_size:	26358	LSC:	1-83373	IRa:	83374-109732	SSC:	109733-127339	IRb:	127340-153699
Done	Seq#562	KF562708	Total	length:	157085	IRa_size:	26078	IRb_size:	26078	LSC:	1-86643	IRa:	86644-112722	SSC:	112723-131005	IRb:	131006-157085
Done	Seq#563	NC_015621	Total	length:	150698	IRa_size:	22960	IRb_size:	22960	LSC:	1-84815	IRa:	84816-107776	SSC:	107777-127723	IRb:	127724-150698
Done	Seq#564	EU090187	Total	length:	162321	IRa_size:	27113	IRb_size:	27113	LSC:	1-100111	IRa:	100112-127225	SSC:	127226-135206	IRb:	135207-162321
Done	Seq#565	JF826503	Total	length:	150698	IRa_size:	22960	IRb_size:	22960	LSC:	1-84815	IRa:	84816-107776	SSC:	107777-127723	IRb:	127724-150698
Done	Seq#566	NC_042929	Total	length:	155390	IRa_size:	25620	IRb_size:	25620	LSC:	1-86150	IRa:	86151-111771	SSC:	111772-129768	IRb:	129769-155390
Done	Seq#567	NC_042928	Total	length:	154902	IRa_size:	25394	IRb_size:	25394	LSC:	1-86089	IRa:	86090-111484	SSC:	111485-129506	IRb:	129507-154902
Done	Seq#568	NC_042927	Total	length:	155368	IRa_size:	25631	IRb_size:	25631	LSC:	1-86057	IRa:	86058-111689	SSC:	111690-129735	IRb:	129736-155368
Done	Seq#569	NC_042926	Total	length:	154407	IRa_size:	25606	IRb_size:	25606	LSC:	1-85507	IRa:	85508-111114	SSC:	111115-128799	IRb:	128800-154407
Done	Seq#570	NC_042925	Total	length:	155445	IRa_size:	25627	IRb_size:	25627	LSC:	1-86243	IRa:	86244-111871	SSC:	111872-129816	IRb:	129817-155445
Done	Seq#571	NC_042924	Total	length:	155361	IRa_size:	25631	IRb_size:	25631	LSC:	1-86059	IRa:	86060-111691	SSC:	111692-129728	IRb:	129729-155361
Done	Seq#572	NC_042923	Total	length:	155330	IRa_size:	25631	IRb_size:	25631	LSC:	1-86061	IRa:	86062-111693	SSC:	111694-129697	IRb:	129698-155330
Done	Seq#573	MH940295	Total	length:	156923	IRa_size:	26397	IRb_size:	26397	LSC:	1-85623	IRa:	85624-112021	SSC:	112022-130524	IRb:	130525-156923
Done	Seq#574	MH719101	Total	length:	158306	IRa_size:	27677	IRb_size:	27677	LSC:	1-85060	IRa:	85061-112738	SSC:	112739-130627	IRb:	130628-158306
Done	Seq#575	MH708572	Total	length:	155390	IRa_size:	25620	IRb_size:	25620	LSC:	1-86150	IRa:	86151-111771	SSC:	111772-129768	IRb:	129769-155390
Done	Seq#576	MH708571	Total	length:	154850	IRa_size:	25395	IRb_size:	25395	LSC:	1-86036	IRa:	86037-111432	SSC:	111433-129453	IRb:	129454-154850
Done	Seq#577	MH708570	Total	length:	154729	IRa_size:	25389	IRb_size:	25389	LSC:	1-85915	IRa:	85916-111305	SSC:	111306-129338	IRb:	129339-154729
Done	Seq#578	MH708569	Total	length:	154717	IRa_size:	25386	IRb_size:	25386	LSC:	1-85893	IRa:	85894-111280	SSC:	111281-129329	IRb:	129330-154717
Done	Seq#579	MH708568	Total	length:	154902	IRa_size:	25394	IRb_size:	25394	LSC:	1-86089	IRa:	86090-111484	SSC:	111485-129506	IRb:	129507-154902
Done	Seq#580	MH708567	Total	length:	155400	IRa_size:	25634	IRb_size:	25634	LSC:	1-86057	IRa:	86058-111692	SSC:	111693-129764	IRb:	129765-155400
Done	Seq#581	MH708566	Total	length:	155368	IRa_size:	25631	IRb_size:	25631	LSC:	1-86057	IRa:	86058-111689	SSC:	111690-129735	IRb:	129736-155368
Done	Seq#582	MH708565	Total	length:	154407	IRa_size:	25606	IRb_size:	25606	LSC:	1-85507	IRa:	85508-111114	SSC:	111115-128799	IRb:	128800-154407
Done	Seq#583	MH708564	Total	length:	155445	IRa_size:	25627	IRb_size:	25627	LSC:	1-86243	IRa:	86244-111871	SSC:	111872-129816	IRb:	129817-155445
Done	Seq#584	MH708563	Total	length:	155361	IRa_size:	25631	IRb_size:	25631	LSC:	1-86059	IRa:	86060-111691	SSC:	111692-129728	IRb:	129729-155361
Done	Seq#585	MH708562	Total	length:	155330	IRa_size:	25631	IRb_size:	25631	LSC:	1-86061	IRa:	86062-111693	SSC:	111694-129697	IRb:	129698-155330
Done	Seq#586	MH998384	Total	length:	160907	IRa_size:	25687	IRb_size:	25687	LSC:	1-90532	IRa:	90533-116220	SSC:	116221-135218	IRb:	135219-160907
Done	Seq#587	MH998383	Total	length:	161010	IRa_size:	25699	IRb_size:	25699	LSC:	1-90561	IRa:	90562-116261	SSC:	116262-135309	IRb:	135310-161010
Done	Seq#588	NC_041637	Total	length:	162170	IRa_size:	25921	IRb_size:	25921	LSC:	1-90175	IRa:	90176-116097	SSC:	116098-136247	IRb:	136248-162170
Done	Seq#589	NC_041461	Total	length:	160157	IRa_size:	26389	IRb_size:	26389	LSC:	1-88149	IRa:	88150-114539	SSC:	114540-133766	IRb:	133767-160157
Done	Seq#590	NC_041433	Total	length:	158306	IRa_size:	27677	IRb_size:	27677	LSC:	1-85060	IRa:	85061-112738	SSC:	112739-130627	IRb:	130628-158306
Done	Seq#591	NC_041208	Total	length:	161296	IRa_size:	30839	IRb_size:	30839	LSC:	1-87598	IRa:	87599-118431	SSC:	118432-130449	IRb:	130450-161296
Done	Seq#592	NC_041207	Total	length:	161225	IRa_size:	30797	IRb_size:	30797	LSC:	1-87583	IRa:	87584-118374	SSC:	118375-130420	IRb:	130421-161225
Done	Seq#593	NC_041206	Total	length:	161721	IRa_size:	30832	IRb_size:	30832	LSC:	1-88004	IRa:	88005-118824	SSC:	118825-130875	IRb:	130876-161721
Done	Seq#594	NC_041205	Total	length:	161402	IRa_size:	30888	IRb_size:	30888	LSC:	1-87582	IRa:	87583-118464	SSC:	118465-130506	IRb:	130507-161402
Done	Seq#595	NC_041204	Total	length:	161242	IRa_size:	30805	IRb_size:	30805	LSC:	1-87581	IRa:	87582-118380	SSC:	118381-130429	IRb:	130430-161242
Done	Seq#596	NC_041203	Total	length:	161386	IRa_size:	30881	IRb_size:	30881	LSC:	1-87591	IRa:	87592-118446	SSC:	118447-130477	IRb:	130478-161386
Done	Seq#597	MH118529	Total	length:	162170	IRa_size:	25921	IRb_size:	25921	LSC:	1-90175	IRa:	90176-116097	SSC:	116098-136247	IRb:	136248-162170
Done	Seq#598	MK172841	Total	length:	160157	IRa_size:	26389	IRb_size:	26389	LSC:	1-88149	IRa:	88150-114539	SSC:	114540-133766	IRb:	133767-160157
Done	Seq#599	MH173263	Total	length:	161296	IRa_size:	30839	IRb_size:	30839	LSC:	1-87598	IRa:	87599-118431	SSC:	118432-130449	IRb:	130450-161296
Done	Seq#600	MH173262	Total	length:	161269	IRa_size:	30809	IRb_size:	30809	LSC:	1-87625	IRa:	87626-118428	SSC:	118429-130452	IRb:	130453-161269
Done	Seq#601	MH173261	Total	length:	161531	IRa_size:	30939	IRb_size:	30939	LSC:	1-87606	IRa:	87607-118540	SSC:	118541-130585	IRb:	130586-161531
Done	Seq#602	MH173260	Total	length:	161225	IRa_size:	30797	IRb_size:	30797	LSC:	1-87583	IRa:	87584-118374	SSC:	118375-130420	IRb:	130421-161225
Done	Seq#603	MH173259	Total	length:	161721	IRa_size:	30832	IRb_size:	30832	LSC:	1-88004	IRa:	88005-118824	SSC:	118825-130875	IRb:	130876-161721
Done	Seq#604	MH173258	Total	length:	161402	IRa_size:	30888	IRb_size:	30888	LSC:	1-87582	IRa:	87583-118464	SSC:	118465-130506	IRb:	130507-161402
Done	Seq#605	MH173257	Total	length:	161446	IRa_size:	30909	IRb_size:	30909	LSC:	1-87575	IRa:	87576-118458	SSC:	118459-130509	IRb:	130510-161446
Done	Seq#606	MH173254	Total	length:	161242	IRa_size:	30805	IRb_size:	30805	LSC:	1-87581	IRa:	87582-118380	SSC:	118381-130429	IRb:	130430-161242
Done	Seq#607	MH173253	Total	length:	161386	IRa_size:	30881	IRb_size:	30881	LSC:	1-87591	IRa:	87592-118446	SSC:	118447-130477	IRb:	130478-161386
Done	Seq#608	NC_036810	Total	length:	152040	IRa_size:	25088	IRb_size:	25088	LSC:	1-83967	IRa:	83968-109056	SSC:	109057-126950	IRb:	126951-152040
Done	Seq#609	MG704135	Total	length:	152718	IRa_size:	26519	IRb_size:	26519	LSC:	1-82154	IRa:	82155-108670	SSC:	108671-126194	IRb:	126195-152718
Done	Seq#610	NC_039973	Total	length:	156543	IRa_size:	23898	IRb_size:	23898	LSC:	1-88437	IRa:	88438-112336	SSC:	112337-132643	IRb:	132644-156543
Done	Seq#611	MF980720	Total	length:	155571	IRa_size:	25694	IRb_size:	25694	LSC:	1-86413	IRa:	86414-112108	SSC:	112109-129875	IRb:	129876-155571
Done	Seq#612	MF980719	Total	length:	156543	IRa_size:	23898	IRb_size:	23898	LSC:	1-88437	IRa:	88438-112336	SSC:	112337-132643	IRb:	132644-156543
Done	Seq#613	NC_039654	Total	length:	151342	IRa_size:	25611	IRb_size:	25611	LSC:	1-82689	IRa:	82690-108301	SSC:	108302-125729	IRb:	125730-151342
Done	Seq#614	NC_039611	Total	length:	155577	IRa_size:	25413	IRb_size:	25413	LSC:	1-86189	IRa:	86190-111603	SSC:	111604-130162	IRb:	130163-155577
Done	Seq#615	NC_039610	Total	length:	155187	IRa_size:	25413	IRb_size:	25413	LSC:	1-86114	IRa:	86115-111528	SSC:	111529-129772	IRb:	129773-155187
Done	Seq#616	NC_039609	Total	length:	155017	IRa_size:	25420	IRb_size:	25420	LSC:	1-85668	IRa:	85669-111089	SSC:	111090-129595	IRb:	129596-155017
Done	Seq#617	NC_039608	Total	length:	155608	IRa_size:	25411	IRb_size:	25411	LSC:	1-86220	IRa:	86221-111632	SSC:	111633-130195	IRb:	130196-155608
Done	Seq#618	NC_039607	Total	length:	155716	IRa_size:	25431	IRb_size:	25431	LSC:	1-86315	IRa:	86316-111747	SSC:	111748-130283	IRb:	130284-155716
Done	Seq#619	NC_039606	Total	length:	155820	IRa_size:	25433	IRb_size:	25433	LSC:	1-86399	IRa:	86400-111833	SSC:	111834-130385	IRb:	130386-155820
Done	Seq#620	NC_039605	Total	length:	155657	IRa_size:	25419	IRb_size:	25419	LSC:	1-86277	IRa:	86278-111697	SSC:	111698-130236	IRb:	130237-155657
Done	Seq#621	NC_039604	Total	length:	155748	IRa_size:	25413	IRb_size:	25413	LSC:	1-86310	IRa:	86311-111724	SSC:	111725-130333	IRb:	130334-155748
Done	Seq#622	NC_039603	Total	length:	155368	IRa_size:	25383	IRb_size:	25383	LSC:	1-86082	IRa:	86083-111466	SSC:	111467-129983	IRb:	129984-155368
Done	Seq#623	NC_039602	Total	length:	155289	IRa_size:	25411	IRb_size:	25411	LSC:	1-86219	IRa:	86220-111631	SSC:	111632-129876	IRb:	129877-155289
Done	Seq#624	NC_039601	Total	length:	155769	IRa_size:	25427	IRb_size:	25427	LSC:	1-86363	IRa:	86364-111791	SSC:	111792-130340	IRb:	130341-155769
Done	Seq#625	NC_039600	Total	length:	155574	IRa_size:	25421	IRb_size:	25421	LSC:	1-86220	IRa:	86221-111642	SSC:	111643-130151	IRb:	130152-155574
Done	Seq#626	NC_039599	Total	length:	155413	IRa_size:	25382	IRb_size:	25382	LSC:	1-86130	IRa:	86131-111513	SSC:	111514-130029	IRb:	130030-155413
Done	Seq#627	NC_039598	Total	length:	155574	IRa_size:	25419	IRb_size:	25419	LSC:	1-86218	IRa:	86219-111638	SSC:	111639-130153	IRb:	130154-155574
Done	Seq#628	NC_039458	Total	length:	156706	IRa_size:	25656	IRb_size:	25656	LSC:	1-86997	IRa:	86998-112654	SSC:	112655-131048	IRb:	131049-156706
Done	Seq#629	NC_039457	Total	length:	156706	IRa_size:	25652	IRb_size:	25652	LSC:	1-87000	IRa:	87001-112653	SSC:	112654-131049	IRb:	131050-156706
Done	Seq#630	NC_039433	Total	length:	154924	IRa_size:	26271	IRb_size:	26271	LSC:	1-84900	IRa:	84901-111172	SSC:	111173-128651	IRb:	128652-154924
Done	Seq#631	NC_039417	Total	length:	155269	IRa_size:	25407	IRb_size:	25407	LSC:	1-86254	IRa:	86255-111662	SSC:	111663-129860	IRb:	129861-155269
Done	Seq#632	NC_039416	Total	length:	155586	IRa_size:	25417	IRb_size:	25417	LSC:	1-86164	IRa:	86165-111582	SSC:	111583-130167	IRb:	130168-155586
Done	Seq#633	NC_039415	Total	length:	155411	IRa_size:	25414	IRb_size:	25414	LSC:	1-86029	IRa:	86030-111444	SSC:	111445-129995	IRb:	129996-155411
Done	Seq#634	NC_039414	Total	length:	155422	IRa_size:	25415	IRb_size:	25415	LSC:	1-86045	IRa:	86046-111461	SSC:	111462-130005	IRb:	130006-155422
Done	Seq#635	NC_039413	Total	length:	155541	IRa_size:	25425	IRb_size:	25425	LSC:	1-86174	IRa:	86175-111600	SSC:	111601-130114	IRb:	130115-155541
Done	Seq#636	NC_039412	Total	length:	155303	IRa_size:	25427	IRb_size:	25427	LSC:	1-85951	IRa:	85952-111379	SSC:	111380-129874	IRb:	129875-155303
Done	Seq#637	MH092834	Total	length:	154889	IRa_size:	26270	IRb_size:	26270	LSC:	1-84876	IRa:	84877-111147	SSC:	111148-128617	IRb:	128618-154889
Done	Seq#638	MH092833	Total	length:	154924	IRa_size:	26271	IRb_size:	26271	LSC:	1-84900	IRa:	84901-111172	SSC:	111173-128651	IRb:	128652-154924
Done	Seq#639	MG589640	Total	length:	151342	IRa_size:	25611	IRb_size:	25611	LSC:	1-82689	IRa:	82690-108301	SSC:	108302-125729	IRb:	125730-151342
Done	Seq#640	MH283724	Total	length:	155577	IRa_size:	25413	IRb_size:	25413	LSC:	1-86189	IRa:	86190-111603	SSC:	111604-130162	IRb:	130163-155577
Done	Seq#641	MH283723	Total	length:	155269	IRa_size:	25407	IRb_size:	25407	LSC:	1-86254	IRa:	86255-111662	SSC:	111663-129860	IRb:	129861-155269
Done	Seq#642	MH283722	Total	length:	155187	IRa_size:	25413	IRb_size:	25413	LSC:	1-86114	IRa:	86115-111528	SSC:	111529-129772	IRb:	129773-155187
Done	Seq#643	MH283721	Total	length:	155617	IRa_size:	25418	IRb_size:	25418	LSC:	1-86270	IRa:	86271-111689	SSC:	111690-130197	IRb:	130198-155617
Done	Seq#644	MH283720	Total	length:	155586	IRa_size:	25417	IRb_size:	25417	LSC:	1-86164	IRa:	86165-111582	SSC:	111583-130167	IRb:	130168-155586
Done	Seq#645	MH283719	Total	length:	155411	IRa_size:	25414	IRb_size:	25414	LSC:	1-86029	IRa:	86030-111444	SSC:	111445-129995	IRb:	129996-155411
Done	Seq#646	MH283718	Total	length:	155017	IRa_size:	25420	IRb_size:	25420	LSC:	1-85668	IRa:	85669-111089	SSC:	111090-129595	IRb:	129596-155017
Done	Seq#647	MH283717	Total	length:	155608	IRa_size:	25411	IRb_size:	25411	LSC:	1-86220	IRa:	86221-111632	SSC:	111633-130195	IRb:	130196-155608
Done	Seq#648	MH283716	Total	length:	155716	IRa_size:	25431	IRb_size:	25431	LSC:	1-86315	IRa:	86316-111747	SSC:	111748-130283	IRb:	130284-155716
Done	Seq#649	MH283715	Total	length:	155422	IRa_size:	25415	IRb_size:	25415	LSC:	1-86045	IRa:	86046-111461	SSC:	111462-130005	IRb:	130006-155422
Done	Seq#650	MH283714	Total	length:	155820	IRa_size:	25433	IRb_size:	25433	LSC:	1-86399	IRa:	86400-111833	SSC:	111834-130385	IRb:	130386-155820
Done	Seq#651	MH283713	Total	length:	155657	IRa_size:	25419	IRb_size:	25419	LSC:	1-86277	IRa:	86278-111697	SSC:	111698-130236	IRb:	130237-155657
Done	Seq#652	MH283712	Total	length:	155748	IRa_size:	25413	IRb_size:	25413	LSC:	1-86310	IRa:	86311-111724	SSC:	111725-130333	IRb:	130334-155748
Done	Seq#653	MH283711	Total	length:	155570	IRa_size:	25414	IRb_size:	25414	LSC:	1-86241	IRa:	86242-111656	SSC:	111657-130154	IRb:	130155-155570
Done	Seq#654	MH283710	Total	length:	155541	IRa_size:	25425	IRb_size:	25425	LSC:	1-86174	IRa:	86175-111600	SSC:	111601-130114	IRb:	130115-155541
Done	Seq#655	MH283709	Total	length:	155368	IRa_size:	25383	IRb_size:	25383	LSC:	1-86082	IRa:	86083-111466	SSC:	111467-129983	IRb:	129984-155368
Done	Seq#656	MH283708	Total	length:	155583	IRa_size:	25414	IRb_size:	25414	LSC:	1-86251	IRa:	86252-111666	SSC:	111667-130167	IRb:	130168-155583
Done	Seq#657	MH283707	Total	length:	155289	IRa_size:	25411	IRb_size:	25411	LSC:	1-86219	IRa:	86220-111631	SSC:	111632-129876	IRb:	129877-155289
Done	Seq#658	MH283705	Total	length:	155769	IRa_size:	25427	IRb_size:	25427	LSC:	1-86363	IRa:	86364-111791	SSC:	111792-130340	IRb:	130341-155769
Done	Seq#659	MH283704	Total	length:	155574	IRa_size:	25421	IRb_size:	25421	LSC:	1-86220	IRa:	86221-111642	SSC:	111643-130151	IRb:	130152-155574
Done	Seq#660	MH283703	Total	length:	155413	IRa_size:	25382	IRb_size:	25382	LSC:	1-86130	IRa:	86131-111513	SSC:	111514-130029	IRb:	130030-155413
Done	Seq#661	MH283702	Total	length:	155574	IRa_size:	25419	IRb_size:	25419	LSC:	1-86218	IRa:	86219-111638	SSC:	111639-130153	IRb:	130154-155574
Done	Seq#662	MH283701	Total	length:	155303	IRa_size:	25427	IRb_size:	25427	LSC:	1-85951	IRa:	85952-111379	SSC:	111380-129874	IRb:	129875-155303
Done	Seq#663	MG029118	Total	length:	152040	IRa_size:	25088	IRb_size:	25088	LSC:	1-83967	IRa:	83968-109056	SSC:	109057-126950	IRb:	126951-152040
Done	Seq#664	MH019243	Total	length:	156706	IRa_size:	25656	IRb_size:	25656	LSC:	1-86997	IRa:	86998-112654	SSC:	112655-131048	IRb:	131049-156706
Done	Seq#665	MH019242	Total	length:	156706	IRa_size:	25656	IRb_size:	25656	LSC:	1-86997	IRa:	86998-112654	SSC:	112655-131048	IRb:	131049-156706
Done	Seq#666	MH019241	Total	length:	156706	IRa_size:	25652	IRb_size:	25652	LSC:	1-87000	IRa:	87001-112653	SSC:	112654-131049	IRb:	131050-156706
Done	Seq#667	NC_038193	Total	length:	152718	IRa_size:	26519	IRb_size:	26519	LSC:	1-82154	IRa:	82155-108670	SSC:	108671-126194	IRb:	126195-152718
Done	Seq#668	NC_038096	Total	length:	151214	IRa_size:	26045	IRb_size:	26045	LSC:	1-83523	IRa:	83524-109569	SSC:	109570-125167	IRb:	125168-151214
Done	Seq#669	MG678801	Total	length:	151214	IRa_size:	26045	IRb_size:	26045	LSC:	1-83523	IRa:	83524-109569	SSC:	109570-125167	IRb:	125168-151214
Done	Seq#670	MF359948	Total	length:	160472	IRa_size:	27779	IRb_size:	27779	LSC:	1-85961	IRa:	85962-113741	SSC:	113742-132691	IRb:	132692-160472
Done	Seq#671	NC_037514	Total	length:	156773	IRa_size:	25517	IRb_size:	25517	LSC:	1-87514	IRa:	87515-113032	SSC:	113033-131254	IRb:	131255-156773
Done	Seq#672	MF774190	Total	length:	156773	IRa_size:	25517	IRb_size:	25517	LSC:	1-87514	IRa:	87515-113032	SSC:	113033-131254	IRb:	131255-156773
Done	Seq#673	KU921430	Total	length:	154530	IRa_size:	26278	IRb_size:	26278	LSC:	1-84171	IRa:	84172-110450	SSC:	110451-128250	IRb:	128251-154530
Done	Seq#674	NC_037080	Total	length:	140466	IRa_size:	25114	IRb_size:	25114	LSC:	1-79889	IRa:	79890-105004	SSC:	105005-115350	IRb:	115351-140466
Done	Seq#675	NC_037079	Total	length:	140308	IRa_size:	25117	IRb_size:	25117	LSC:	1-79756	IRa:	79757-104874	SSC:	104875-115189	IRb:	115190-140308
Done	Seq#676	NC_036932	Total	length:	151428	IRa_size:	25896	IRb_size:	25896	LSC:	1-81003	IRa:	81004-106880	SSC:	106881-125511	IRb:	125512-151428
Done	Seq#677	KY511611	Total	length:	151428	IRa_size:	25896	IRb_size:	25896	LSC:	1-81003	IRa:	81004-106880	SSC:	106881-125511	IRb:	125512-151428
Done	Seq#678	MF593123	Total	length:	140466	IRa_size:	25114	IRb_size:	25114	LSC:	1-79889	IRa:	79890-105004	SSC:	105005-115350	IRb:	115351-140466
Done	Seq#679	MF593122	Total	length:	140308	IRa_size:	25117	IRb_size:	25117	LSC:	1-79756	IRa:	79757-104874	SSC:	104875-115189	IRb:	115190-140308
Done	Seq#680	MG019037	Total	length:	152223	IRa_size:	25096	IRb_size:	25096	LSC:	1-84079	IRa:	84080-109176	SSC:	109177-127125	IRb:	127126-152223
Done	Seq#681	MF781071	Total	length:	161493	IRa_size:	26477	IRb_size:	26477	LSC:	1-89180	IRa:	89181-115658	SSC:	115659-135014	IRb:	135015-161493
Done	Seq#682	NC_036412	Total	length:	160472	IRa_size:	27779	IRb_size:	27779	LSC:	1-85961	IRa:	85962-113741	SSC:	113742-132691	IRb:	132692-160472
Done	Seq#683	NC_036101	Total	length:	152989	IRa_size:	25461	IRb_size:	25461	LSC:	1-84586	IRa:	84587-110048	SSC:	110049-127526	IRb:	127527-152989
Done	Seq#684	NC_036100	Total	length:	152963	IRa_size:	25463	IRb_size:	25463	LSC:	1-83935	IRa:	83936-109399	SSC:	109400-127498	IRb:	127499-152963
Done	Seq#685	MF177039	Total	length:	152989	IRa_size:	25461	IRb_size:	25461	LSC:	1-84586	IRa:	84587-110048	SSC:	110049-127526	IRb:	127527-152989
Done	Seq#686	MF177038	Total	length:	152963	IRa_size:	25463	IRb_size:	25463	LSC:	1-83935	IRa:	83936-109399	SSC:	109400-127498	IRb:	127499-152963
Done	Seq#687	MF177037	Total	length:	153723	IRa_size:	25429	IRb_size:	25429	LSC:	1-84784	IRa:	84785-110214	SSC:	110215-128292	IRb:	128293-153723
Done	Seq#688	NC_035513	Total	length:	152542	IRa_size:	26269	IRb_size:	26269	LSC:	1-82315	IRa:	82316-108585	SSC:	108586-126271	IRb:	126272-152542
Done	Seq#689	NC_035514	Total	length:	154184	IRa_size:	26244	IRb_size:	26225	LSC:	1-83918	IRa:	83919-110163	SSC:	110164-127957	IRb:	127958-154184
Done	Seq#690	KY912031	Total	length:	154184	IRa_size:	26244	IRb_size:	26225	LSC:	1-83918	IRa:	83919-110163	SSC:	110164-127957	IRb:	127958-154184
Done	Seq#691	KY912029	Total	length:	152542	IRa_size:	26269	IRb_size:	26269	LSC:	1-82315	IRa:	82316-108585	SSC:	108586-126271	IRb:	126272-152542
Done	Seq#692	NC_030712	Total	length:	156978	IRa_size:	26735	IRb_size:	26735	LSC:	1-85434	IRa:	85435-112170	SSC:	112171-130241	IRb:	130242-156978
Done	Seq#693	NC_034840	Total	length:	152604	IRa_size:	26479	IRb_size:	26479	LSC:	1-82059	IRa:	82060-108539	SSC:	108540-126123	IRb:	126124-152604
Done	Seq#694	NC_034678	Total	length:	151944	IRa_size:	25458	IRb_size:	25458	LSC:	1-83224	IRa:	83225-108683	SSC:	108684-126484	IRb:	126485-151944
Done	Seq#695	KY419136	Total	length:	161170	IRa_size:	26788	IRb_size:	26787	LSC:	1-89217	IRa:	89218-116006	SSC:	116007-134381	IRb:	134382-161170
Done	Seq#696	KY419135	Total	length:	161168	IRa_size:	26788	IRb_size:	26786	LSC:	1-89216	IRa:	89217-116005	SSC:	116006-134380	IRb:	134381-161168
Done	Seq#697	KY419134	Total	length:	161225	IRa_size:	26679	IRb_size:	26678	LSC:	1-89386	IRa:	89387-116066	SSC:	116067-134437	IRb:	134438-161225
Done	Seq#698	KY419133	Total	length:	161244	IRa_size:	26788	IRb_size:	26807	LSC:	1-89275	IRa:	89276-116064	SSC:	116065-134435	IRb:	134436-161244
Done	Seq#699	KY363223	Total	length:	161222	IRa_size:	26679	IRb_size:	26677	LSC:	1-89384	IRa:	89385-116064	SSC:	116065-134435	IRb:	134436-161222
Done	Seq#700	KY363222	Total	length:	161222	IRa_size:	26679	IRb_size:	26677	LSC:	1-89383	IRa:	89384-116063	SSC:	116064-134435	IRb:	134436-161222
Done	Seq#701	KY363221	Total	length:	161224	IRa_size:	26788	IRb_size:	26787	LSC:	1-89272	IRa:	89273-116061	SSC:	116062-134435	IRb:	134436-161224
Done	Seq#702	KY363220	Total	length:	161216	IRa_size:	26790	IRb_size:	26788	LSC:	1-89266	IRa:	89267-116057	SSC:	116058-134426	IRb:	134427-161216
Done	Seq#703	KY363219	Total	length:	161236	IRa_size:	26787	IRb_size:	26789	LSC:	1-89284	IRa:	89285-116072	SSC:	116073-134445	IRb:	134446-161236
Done	Seq#704	KY363218	Total	length:	161232	IRa_size:	26791	IRb_size:	26790	LSC:	1-89276	IRa:	89277-116068	SSC:	116069-134440	IRb:	134441-161232
Done	Seq#705	KY363217	Total	length:	161254	IRa_size:	26792	IRb_size:	26814	LSC:	1-89274	IRa:	89275-116067	SSC:	116068-134438	IRb:	134439-161254
Done	Seq#706	KX668178	Total	length:	151944	IRa_size:	25458	IRb_size:	25458	LSC:	1-83224	IRa:	83225-108683	SSC:	108684-126484	IRb:	126485-151944
Done	Seq#707	NC_034371	Total	length:	153757	IRa_size:	25853	IRb_size:	25853	LSC:	1-84480	IRa:	84481-110334	SSC:	110335-127902	IRb:	127903-153757
Done	Seq#708	KX354692	Total	length:	152604	IRa_size:	26479	IRb_size:	26479	LSC:	1-82059	IRa:	82060-108539	SSC:	108540-126123	IRb:	126124-152604
Done	Seq#709	KX774737	Total	length:	153757	IRa_size:	25853	IRb_size:	25853	LSC:	1-84480	IRa:	84481-110334	SSC:	110335-127902	IRb:	127903-153757
Done	Seq#710	NC_033881	Total	length:	160807	IRa_size:	25723	IRb_size:	25723	LSC:	1-90395	IRa:	90396-116119	SSC:	116120-135082	IRb:	135083-160807
Done	Seq#711	KX954615	Total	length:	160807	IRa_size:	25723	IRb_size:	25723	LSC:	1-90395	IRa:	90396-116119	SSC:	116120-135082	IRb:	135083-160807
Done	Seq#712	NC_032060	Total	length:	157017	IRa_size:	27857	IRb_size:	27857	LSC:	1-84788	IRa:	84789-112646	SSC:	112647-129158	IRb:	129159-157017
Done	Seq#713	KX229742	Total	length:	157017	IRa_size:	27857	IRb_size:	27857	LSC:	1-84788	IRa:	84789-112646	SSC:	112647-129158	IRb:	129159-157017
Done	Seq#714	NC_016921	Total	length:	156612	IRa_size:	26349	IRb_size:	26349	LSC:	1-84971	IRa:	84972-111321	SSC:	111322-130261	IRb:	130262-156612
Done	Seq#715	KX096882	Total	length:	138750	IRa_size:	24651	IRb_size:	24651	LSC:	1-78082	IRa:	78083-102734	SSC:	102735-114097	IRb:	114098-138750
Done	Seq#716	KM527891	Total	length:	170212	IRa_size:	38153	IRb_size:	38153	LSC:	1-87165	IRa:	87166-125319	SSC:	125320-132057	IRb:	132058-170212
Done	Seq#717	NC_030789	Total	length:	157784	IRa_size:	26067	IRb_size:	26070	LSC:	1-87104	IRa:	87105-113172	SSC:	113173-131708	IRb:	131709-157784
Done	Seq#718	KX377961	Total	length:	152018	IRa_size:	25998	IRb_size:	25998	LSC:	1-84945	IRa:	84946-110944	SSC:	110945-126018	IRb:	126019-152018
Done	Seq#719	NC_030708	Total	length:	159719	IRa_size:	26909	IRb_size:	26909	LSC:	1-87044	IRa:	87045-113954	SSC:	113955-132808	IRb:	132809-159719
Done	Seq#720	NC_030705	Total	length:	159019	IRa_size:	26911	IRb_size:	26911	LSC:	1-86378	IRa:	86379-113290	SSC:	113291-132106	IRb:	132107-159019
Done	Seq#721	KT223565	Total	length:	157784	IRa_size:	26067	IRb_size:	26070	LSC:	1-87104	IRa:	87105-113172	SSC:	113173-131708	IRb:	131709-157784
Done	Seq#722	JN654342	Total	length:	155871	IRa_size:	25601	IRb_size:	25601	LSC:	1-86301	IRa:	86302-111901	SSC:	111902-130267	IRb:	130268-155871
Done	Seq#723	JN160605	Total	length:	168704	IRa_size:	31928	IRb_size:	31928	LSC:	1-91455	IRa:	91456-123384	SSC:	123385-136774	IRb:	136775-168704
Done	Seq#724	JN160604	Total	length:	169337	IRa_size:	31681	IRb_size:	31681	LSC:	1-92016	IRa:	92017-123698	SSC:	123699-137654	IRb:	137655-169337
Done	Seq#725	JF317353	Total	length:	160140	IRa_size:	25603	IRb_size:	25603	LSC:	1-88710	IRa:	88711-114314	SSC:	114315-134535	IRb:	134536-160140
Done	Seq#726	EU189133	Total	length:	85286	IRa_size:	14129	IRb_size:	14129	LSC:	1-50208	IRa:	50209-64338	SSC:	64339-71155	IRb:	71156-85286
Done	Seq#727	DQ226511	Total	length:	158484	IRa_size:	25676	IRb_size:	25676	LSC:	1-87387	IRa:	87388-113064	SSC:	113065-132806	IRb:	132807-158484
Done	Seq#728	KU551271	Total	length:	156978	IRa_size:	26735	IRb_size:	26735	LSC:	1-85434	IRa:	85435-112170	SSC:	112171-130241	IRb:	130242-156978
Done	Seq#729	KU551267	Total	length:	159719	IRa_size:	26909	IRb_size:	26909	LSC:	1-87044	IRa:	87045-113954	SSC:	113955-132808	IRb:	132809-159719
Done	Seq#730	KU551264	Total	length:	159019	IRa_size:	26911	IRb_size:	26911	LSC:	1-86378	IRa:	86379-113290	SSC:	113291-132106	IRb:	132107-159019
Done	Seq#731	EF380351	Total	length:	159010	IRa_size:	26549	IRb_size:	26549	LSC:	1-88145	IRa:	88146-114695	SSC:	114696-132459	IRb:	132460-159010
Done	Seq#732	FJ466687	Total	length:	136048	IRa_size:	21542	IRb_size:	21542	LSC:	1-80714	IRa:	80715-102224	SSC:	102225-114472	IRb:	114473-136048
Done	Seq#733	NC_030482	Total	length:	158763	IRa_size:	27441	IRb_size:	27441	LSC:	1-85690	IRa:	85691-113132	SSC:	113133-131320	IRb:	131321-158763
Done	Seq#734	KT692940	Total	length:	158763	IRa_size:	27441	IRb_size:	27441	LSC:	1-85690	IRa:	85691-113132	SSC:	113133-131320	IRb:	131321-158763
Done	Seq#735	KU355297	Total	length:	159154	IRa_size:	25676	IRb_size:	25676	LSC:	1-87764	IRa:	87765-113441	SSC:	113442-133476	IRb:	133477-159154
Done	Seq#736	NC_028147	Total	length:	161430	IRa_size:	26983	IRb_size:	26983	LSC:	1-88667	IRa:	88668-115651	SSC:	115652-134445	IRb:	134446-161430
Done	Seq#737	NC_029749	Total	length:	135331	IRa_size:	19795	IRb_size:	19795	LSC:	1-82840	IRa:	82841-102636	SSC:	102637-115534	IRb:	115535-135331
Done	Seq#738	NC_023237	Total	length:	159443	IRa_size:	26586	IRb_size:	26586	LSC:	1-87485	IRa:	87486-114072	SSC:	114073-132855	IRb:	132856-159443
Done	Seq#739	NC_029339	Total	length:	159889	IRa_size:	26509	IRb_size:	26509	LSC:	1-87902	IRa:	87903-114412	SSC:	114413-133378	IRb:	133379-159889
Done	Seq#740	KM365071	Total	length:	135331	IRa_size:	19795	IRb_size:	19795	LSC:	1-82840	IRa:	82841-102636	SSC:	102637-115534	IRb:	115535-135331
Done	Seq#741	KT033563	Total	length:	159889	IRa_size:	26509	IRb_size:	26509	LSC:	1-87902	IRa:	87903-114412	SSC:	114413-133378	IRb:	133379-159889
Done	Seq#742	JX280396	Total	length:	159443	IRa_size:	26586	IRb_size:	26586	LSC:	1-87485	IRa:	87486-114072	SSC:	114073-132855	IRb:	132856-159443
Done	Seq#743	JX280394	Total	length:	160082	IRa_size:	26587	IRb_size:	26587	LSC:	1-88125	IRa:	88126-114713	SSC:	114714-133493	IRb:	133494-160082
Done	Seq#744	NC_028525	Total	length:	157484	IRa_size:	27008	IRb_size:	27008	LSC:	1-85781	IRa:	85782-112790	SSC:	112791-130474	IRb:	130475-157484
Done	Seq#745	KP205432	Total	length:	157423	IRa_size:	27007	IRb_size:	27007	LSC:	1-84958	IRa:	84959-111966	SSC:	111967-130414	IRb:	130415-157423
Done	Seq#746	KT722983	Total	length:	157484	IRa_size:	27008	IRb_size:	27008	LSC:	1-85781	IRa:	85782-112790	SSC:	112791-130474	IRb:	130475-157484
Done	Seq#747	NC_028066	Total	length:	152224	IRa_size:	25903	IRb_size:	25903	LSC:	1-82136	IRa:	82137-108040	SSC:	108041-126319	IRb:	126320-152224
Done	Seq#748	KP211788	Total	length:	152224	IRa_size:	25903	IRb_size:	25903	LSC:	1-82136	IRa:	82137-108040	SSC:	108041-126319	IRb:	126320-152224
Done	Seq#749	NC_027835	Total	length:	151072	IRa_size:	24854	IRb_size:	24854	LSC:	1-83309	IRa:	83310-108164	SSC:	108165-126216	IRb:	126217-151072
Done	Seq#750	KM267636	Total	length:	151072	IRa_size:	24854	IRb_size:	24854	LSC:	1-83309	IRa:	83310-108164	SSC:	108165-126216	IRb:	126217-151072
Done	Seq#751	KP256024	Total	length:	158640	IRa_size:	26148	IRb_size:	26148	LSC:	1-87724	IRa:	87725-113818	SSC:	113819-132436	IRb:	132437-158640
Done	Seq#752	HM347959	Total	length:	160137	IRa_size:	26393	IRb_size:	26393	LSC:	1-88873	IRa:	88874-115267	SSC:	115268-133742	IRb:	133743-160137
Done	Seq#753	FJ597983	Total	length:	159924	IRa_size:	26606	IRb_size:	26606	LSC:	1-88327	IRa:	88328-114934	SSC:	114935-133316	IRb:	133317-159924
Done	Seq#754	EF614270	Total	length:	156252	IRa_size:	25317	IRb_size:	25317	LSC:	1-86608	IRa:	86609-111926	SSC:	111927-130933	IRb:	130934-156252
Done	Seq#755	NC_027434	Total	length:	149510	IRa_size:	24749	IRb_size:	24786	LSC:	1-82000	IRa:	82001-106750	SSC:	106751-124722	IRb:	124723-149510
Done	Seq#756	KF279514	Total	length:	149510	IRa_size:	24749	IRb_size:	24786	LSC:	1-82000	IRa:	82001-106750	SSC:	106751-124722	IRb:	124723-149510
Done	Seq#757	NC_026999	Total	length:	171724	IRa_size:	27435	IRb_size:	27435	LSC:	1-105556	IRa:	105557-132992	SSC:	132993-144287	IRb:	144288-171724
Done	Seq#758	KP889213	Total	length:	171724	IRa_size:	27435	IRb_size:	27435	LSC:	1-105556	IRa:	105557-132992	SSC:	132993-144287	IRb:	144288-171724
Done	Seq#759	NC_026563	Total	length:	156559	IRa_size:	24388	IRb_size:	24736	LSC:	1-87559	IRa:	87560-111948	SSC:	111949-131821	IRb:	131822-156559
Done	Seq#760	NC_026565	Total	length:	158640	IRa_size:	26148	IRb_size:	26148	LSC:	1-87724	IRa:	87725-113818	SSC:	113819-132436	IRb:	132437-158640
Done	Seq#761	KP280057	Total	length:	156559	IRa_size:	24388	IRb_size:	24736	LSC:	1-87559	IRa:	87560-111948	SSC:	111949-131821	IRb:	131822-156559
Done	Seq#762	HM596071	Total	length:	154737	IRa_size:	26506	IRb_size:	26506	LSC:	1-84586	IRa:	84587-111093	SSC:	111094-128229	IRb:	128230-154737
Done	Seq#763	NC_015113	Total	length:	154719	IRa_size:	26195	IRb_size:	26195	LSC:	1-84775	IRa:	84776-110971	SSC:	110972-128522	IRb:	128523-154719
Done	Seq#764	GU456628	Total	length:	154719	IRa_size:	26195	IRb_size:	26195	LSC:	1-84775	IRa:	84776-110971	SSC:	110972-128522	IRb:	128523-154719
Done	Seq#765	NC_015891	Total	length:	168788	IRa_size:	31753	IRb_size:	31753	LSC:	1-91223	IRa:	91224-122977	SSC:	122978-137033	IRb:	137034-168788
Done	Seq#766	NC_025339	Total	length:	163330	IRa_size:	26029	IRb_size:	26029	LSC:	1-91911	IRa:	91912-117941	SSC:	117942-137299	IRb:	137300-163330
Done	Seq#767	NC_023833	Total	length:	151410	IRa_size:	20554	IRb_size:	20556	LSC:	1-86695	IRa:	86696-107250	SSC:	107251-129109	IRb:	129110-151410
Done	Seq#768	KF922320	Total	length:	151410	IRa_size:	20554	IRb_size:	20556	LSC:	1-86695	IRa:	86696-107250	SSC:	107251-129109	IRb:	129110-151410
Done	Seq#769	NC_024747	Total	length:	156766	IRa_size:	27644	IRb_size:	27642	LSC:	1-84888	IRa:	84889-112533	SSC:	112534-129122	IRb:	129123-156766
Done	Seq#770	KJ624919	Total	length:	156766	IRa_size:	27644	IRb_size:	27642	LSC:	1-84888	IRa:	84889-112533	SSC:	112534-129122	IRb:	129123-156766
Done	Seq#771	JN160603	Total	length:	168788	IRa_size:	31753	IRb_size:	31753	LSC:	1-91223	IRa:	91224-122977	SSC:	122978-137033	IRb:	137034-168788
Done	Seq#772	NC_011828	Total	length:	144763	IRa_size:	2278	IRb_size:	2277	LSC:	1-68294	IRa:	68295-70573	SSC:	70574-138867	IRb:	138868-144763
Done	Seq#773	EU849487	Total	length:	144763	IRa_size:	2278	IRb_size:	2277	LSC:	1-68294	IRa:	68295-70573	SSC:	70574-138867	IRb:	138868-144763
Done	Seq#774	NC_023359	Total	length:	148081	IRa_size:	23538	IRb_size:	23538	LSC:	1-83170	IRa:	83171-106709	SSC:	106710-124541	IRb:	124542-148081
Done	Seq#775	NC_023360	Total	length:	151632	IRa_size:	25452	IRb_size:	25452	LSC:	1-82507	IRa:	82508-107960	SSC:	107961-126178	IRb:	126179-151632
Done	Seq#776	NC_023357	Total	length:	151733	IRa_size:	25438	IRb_size:	25438	LSC:	1-83928	IRa:	83929-109367	SSC:	109368-126293	IRb:	126294-151733
Done	Seq#777	NC_023358	Total	length:	147896	IRa_size:	26826	IRb_size:	26826	LSC:	1-80898	IRa:	80899-107725	SSC:	107726-121068	IRb:	121069-147896
Done	Seq#778	NC_023261	Total	length:	173374	IRa_size:	38032	IRb_size:	38032	LSC:	1-90512	IRa:	90513-128545	SSC:	128546-135340	IRb:	135341-173374
Done	Seq#779	NC_023792	Total	length:	160737	IRa_size:	26980	IRb_size:	26980	LSC:	1-88138	IRa:	88139-115119	SSC:	115120-133755	IRb:	133756-160737
Done	Seq#780	KF527887	Total	length:	151632	IRa_size:	25452	IRb_size:	25452	LSC:	1-82507	IRa:	82508-107960	SSC:	107961-126178	IRb:	126179-151632
Done	Seq#781	KF527886	Total	length:	148081	IRa_size:	23538	IRb_size:	23538	LSC:	1-83170	IRa:	83171-106709	SSC:	106710-124541	IRb:	124542-148081
Done	Seq#782	KF527885	Total	length:	147896	IRa_size:	26826	IRb_size:	26826	LSC:	1-80898	IRa:	80899-107725	SSC:	107726-121068	IRb:	121069-147896
Done	Seq#783	KF527884	Total	length:	151733	IRa_size:	25438	IRb_size:	25438	LSC:	1-83928	IRa:	83929-109367	SSC:	109368-126293	IRb:	126294-151733
Done	Seq#784	KF986530	Total	length:	160737	IRa_size:	26980	IRb_size:	26980	LSC:	1-88138	IRa:	88139-115119	SSC:	115120-133755	IRb:	133756-160737
Done	Seq#785	KF240617	Total	length:	173374	IRa_size:	38032	IRb_size:	38032	LSC:	1-90512	IRa:	90513-128545	SSC:	128546-135340	IRb:	135341-173374
Done	Seq#786	NC_023215	Total	length:	160140	IRa_size:	25603	IRb_size:	25603	LSC:	1-88710	IRa:	88711-114314	SSC:	114315-134535	IRb:	134536-160140
Done	Seq#787	NC_023086	Total	length:	156686	IRa_size:	25774	IRb_size:	25774	LSC:	1-86736	IRa:	86737-112511	SSC:	112512-130910	IRb:	130911-156686
Done	Seq#788	JX436155	Total	length:	156686	IRa_size:	25774	IRb_size:	25774	LSC:	1-86736	IRa:	86737-112511	SSC:	112512-130910	IRb:	130911-156686
Done	Seq#789	NC_022417	Total	length:	154731	IRa_size:	26554	IRb_size:	26554	LSC:	1-84230	IRa:	84231-110647	SSC:	110648-128038	IRb:	128039-154731
Done	Seq#790	KF285453	Total	length:	154731	IRa_size:	26554	IRb_size:	26554	LSC:	1-84230	IRa:	84231-110647	SSC:	110648-128038	IRb:	128039-154731
Done	Seq#791	KF009944	Total	length:	163330	IRa_size:	26029	IRb_size:	26029	LSC:	1-91911	IRa:	91912-117941	SSC:	117942-137299	IRb:	137300-163330
Done	Seq#792	JN662489	Total	length:	155940	IRa_size:	1022	IRb_size:	1022	LSC:	1-118266	IRa:	118267-103331	SSC:	103332-138959	IRb:	138960-155940
Done	Seq#793	NC_018051	Total	length:	152415	IRa_size:	25886	IRb_size:	25886	LSC:	1-81461	IRa:	81462-107348	SSC:	107349-124773	IRb:	124774-152415
Done	Seq#794	NC_015899	Total	length:	168704	IRa_size:	31928	IRb_size:	31928	LSC:	1-91455	IRa:	91456-123384	SSC:	123385-136774	IRb:	136775-168704
Done	Seq#795	NC_015894	Total	length:	169337	IRa_size:	31681	IRb_size:	31681	LSC:	1-92016	IRa:	92017-123698	SSC:	123699-137654	IRb:	137655-169337
Done	Seq#796	NC_014570	Total	length:	160137	IRa_size:	26393	IRb_size:	26393	LSC:	1-88873	IRa:	88874-115267	SSC:	115268-133742	IRb:	133743-160137
Done	Seq#797	NC_018117	Total	length:	155871	IRa_size:	25601	IRb_size:	25601	LSC:	1-86301	IRa:	86302-111901	SSC:	111902-130267	IRb:	130268-155871
Done	Seq#798	JQ755301	Total	length:	152415	IRa_size:	25886	IRb_size:	25886	LSC:	1-81461	IRa:	81462-107348	SSC:	107349-124773	IRb:	124774-152415
Done	Seq#799	NC_042885	Total	length:	162929	IRa_size:	25463	IRb_size:	25463	LSC:	1-91536	IRa:	91537-117000	SSC:	117001-137464	IRb:	137465-162929
Done	Seq#800	NC_042748	Total	length:	147151	IRa_size:	23004	IRb_size:	23004	LSC:	1-82814	IRa:	82815-105819	SSC:	105820-124145	IRb:	124146-147151
Done	Seq#801	NC_042693	Total	length:	148233	IRa_size:	23503	IRb_size:	23503	LSC:	1-82900	IRa:	82901-106404	SSC:	106405-124728	IRb:	124729-148233
Done	Seq#802	MK035708	Total	length:	160497	IRa_size:	26060	IRb_size:	26060	LSC:	1-89425	IRa:	89426-115486	SSC:	115487-134435	IRb:	134436-160497
Done	Seq#803	MK089571	Total	length:	161194	IRa_size:	25819	IRb_size:	25819	LSC:	1-90505	IRa:	90506-116325	SSC:	116326-135373	IRb:	135374-161194
Done	Seq#804	MK033519	Total	length:	168904	IRa_size:	34494	IRb_size:	34494	LSC:	1-88993	IRa:	88994-123488	SSC:	123489-134408	IRb:	134409-168904
Done	Seq#805	MK033518	Total	length:	168778	IRa_size:	34484	IRb_size:	34484	LSC:	1-88927	IRa:	88928-123412	SSC:	123413-134292	IRb:	134293-168778
Done	Seq#806	MK645899	Total	length:	158071	IRa_size:	26386	IRb_size:	26386	LSC:	1-86286	IRa:	86287-112673	SSC:	112674-131683	IRb:	131684-158071
Done	Seq#807	MK044831	Total	length:	158171	IRa_size:	27870	IRb_size:	27870	LSC:	1-85785	IRa:	85786-113656	SSC:	113657-130299	IRb:	130300-158171
Done	Seq#808	MK263737	Total	length:	158085	IRa_size:	27924	IRb_size:	27924	LSC:	1-84664	IRa:	84665-112589	SSC:	112590-130159	IRb:	130160-158085
Done	Seq#809	MK879804	Total	length:	152063	IRa_size:	26490	IRb_size:	26490	LSC:	1-81496	IRa:	81497-107987	SSC:	107988-125571	IRb:	125572-152063
Done	Seq#810	MH800328	Total	length:	147151	IRa_size:	23004	IRb_size:	23004	LSC:	1-82814	IRa:	82815-105819	SSC:	105820-124145	IRb:	124146-147151
Done	Seq#811	MH800327	Total	length:	148233	IRa_size:	23503	IRb_size:	23503	LSC:	1-82900	IRa:	82901-106404	SSC:	106405-124728	IRb:	124729-148233
Done	Seq#812	MH606238	Total	length:	162929	IRa_size:	25463	IRb_size:	25463	LSC:	1-91536	IRa:	91537-117000	SSC:	117001-137464	IRb:	137465-162929
Done	Seq#813	NC_042211	Total	length:	151434	IRa_size:	26392	IRb_size:	26392	LSC:	1-81534	IRa:	81535-107927	SSC:	107928-125040	IRb:	125041-151434
Done	Seq#814	NC_042194	Total	length:	156575	IRa_size:	26006	IRb_size:	26006	LSC:	1-85793	IRa:	85794-111800	SSC:	111801-130567	IRb:	130568-156575
Done	Seq#815	MH793271	Total	length:	152811	IRa_size:	25645	IRb_size:	25645	LSC:	1-84467	IRa:	84468-110113	SSC:	110114-127164	IRb:	127165-152811
Done	Seq#816	MK120981	Total	length:	149668	IRa_size:	25707	IRb_size:	25707	LSC:	1-81293	IRa:	81294-107001	SSC:	107002-123959	IRb:	123960-149668
Done	Seq#817	MH373593	Total	length:	149668	IRa_size:	25707	IRb_size:	25707	LSC:	1-81293	IRa:	81294-107001	SSC:	107002-123959	IRb:	123960-149668
Done	Seq#818	MK193800	Total	length:	156943	IRa_size:	26160	IRb_size:	26183	LSC:	1-87180	IRa:	87181-113341	SSC:	113342-130758	IRb:	130759-156943
Done	Seq#819	MK193799	Total	length:	156933	IRa_size:	26151	IRb_size:	26179	LSC:	1-87180	IRa:	87181-113332	SSC:	113333-130752	IRb:	130753-156933
Done	Seq#820	MK193798	Total	length:	156949	IRa_size:	26153	IRb_size:	26187	LSC:	1-87186	IRa:	87187-113340	SSC:	113341-130760	IRb:	130761-156949
Done	Seq#821	MK193797	Total	length:	156989	IRa_size:	26158	IRb_size:	26175	LSC:	1-87239	IRa:	87240-113398	SSC:	113399-130812	IRb:	130813-156989
Done	Seq#822	MK193796	Total	length:	156988	IRa_size:	26161	IRb_size:	26178	LSC:	1-87235	IRa:	87236-113397	SSC:	113398-130808	IRb:	130809-156988
Done	Seq#823	MK193795	Total	length:	156940	IRa_size:	26159	IRb_size:	26183	LSC:	1-87171	IRa:	87172-113331	SSC:	113332-130755	IRb:	130756-156940
Done	Seq#824	MK193794	Total	length:	156954	IRa_size:	26079	IRb_size:	26113	LSC:	1-87263	IRa:	87264-113343	SSC:	113344-130766	IRb:	130767-156954
Done	Seq#825	MK193793	Total	length:	156987	IRa_size:	26158	IRb_size:	26182	LSC:	1-87236	IRa:	87237-113395	SSC:	113396-130803	IRb:	130804-156987
Done	Seq#826	MK193792	Total	length:	157023	IRa_size:	26161	IRb_size:	26184	LSC:	1-87238	IRa:	87239-113400	SSC:	113401-130837	IRb:	130838-157023
Done	Seq#827	MK193791	Total	length:	156998	IRa_size:	26161	IRb_size:	26185	LSC:	1-87238	IRa:	87239-113400	SSC:	113401-130811	IRb:	130812-156998
Done	Seq#828	MK193790	Total	length:	157008	IRa_size:	26161	IRb_size:	26175	LSC:	1-87234	IRa:	87235-113396	SSC:	113397-130831	IRb:	130832-157008
Done	Seq#829	MK193789	Total	length:	156952	IRa_size:	26159	IRb_size:	26183	LSC:	1-87181	IRa:	87182-113341	SSC:	113342-130767	IRb:	130768-156952
Done	Seq#830	MK193788	Total	length:	156990	IRa_size:	26160	IRb_size:	26184	LSC:	1-87231	IRa:	87232-113392	SSC:	113393-130804	IRb:	130805-156990
Done	Seq#831	NC_041671	Total	length:	151348	IRa_size:	25790	IRb_size:	25790	LSC:	1-82717	IRa:	82718-108508	SSC:	108509-125556	IRb:	125557-151348
Done	Seq#832	NC_041582	Total	length:	158162	IRa_size:	27121	IRb_size:	27121	LSC:	1-86566	IRa:	86567-113688	SSC:	113689-131039	IRb:	131040-158162
Done	Seq#833	NC_041413	Total	length:	160283	IRa_size:	25864	IRb_size:	25864	LSC:	1-88507	IRa:	88508-114372	SSC:	114373-134417	IRb:	134418-160283
Done	Seq#834	MK193813	Total	length:	151434	IRa_size:	26392	IRb_size:	26392	LSC:	1-81534	IRa:	81535-107927	SSC:	107928-125040	IRb:	125041-151434
Done	Seq#835	NC_041252	Total	length:	158372	IRa_size:	25875	IRb_size:	25875	LSC:	1-87691	IRa:	87692-113567	SSC:	113568-132495	IRb:	132496-158372
Done	Seq#836	MK361034	Total	length:	156575	IRa_size:	26006	IRb_size:	26006	LSC:	1-85793	IRa:	85794-111800	SSC:	111801-130567	IRb:	130568-156575
Done	Seq#837	MH939147	Total	length:	158872	IRa_size:	26121	IRb_size:	26121	LSC:	1-88183	IRa:	88184-114305	SSC:	114306-132749	IRb:	132750-158872
Done	Seq#838	NC_041166	Total	length:	149668	IRa_size:	25686	IRb_size:	25686	LSC:	1-81335	IRa:	81336-107022	SSC:	107023-123980	IRb:	123981-149668
Done	Seq#839	NC_041161	Total	length:	164617	IRa_size:	38386	IRb_size:	38386	LSC:	1-82934	IRa:	82935-121321	SSC:	121322-126229	IRb:	126230-164617
Done	Seq#840	MH410216	Total	length:	151348	IRa_size:	25790	IRb_size:	25790	LSC:	1-82717	IRa:	82718-108508	SSC:	108509-125556	IRb:	125557-151348
Done	Seq#841	MH229816	Total	length:	158162	IRa_size:	27121	IRb_size:	27121	LSC:	1-86566	IRa:	86567-113688	SSC:	113689-131039	IRb:	131040-158162
Done	Seq#842	NC_040992	Total	length:	150546	IRa_size:	25477	IRb_size:	25477	LSC:	1-81144	IRa:	81145-106622	SSC:	106623-125067	IRb:	125068-150546
Done	Seq#843	MH196364	Total	length:	160283	IRa_size:	25864	IRb_size:	25864	LSC:	1-88507	IRa:	88508-114372	SSC:	114373-134417	IRb:	134418-160283
Done	Seq#844	MH171101	Total	length:	158372	IRa_size:	25875	IRb_size:	25875	LSC:	1-87691	IRa:	87692-113567	SSC:	113568-132495	IRb:	132496-158372
Done	Seq#845	MG685915	Total	length:	141183	IRa_size:	22793	IRb_size:	22793	LSC:	1-83050	IRa:	83051-105844	SSC:	105845-118388	IRb:	118389-141183
Done	Seq#846	MK144833	Total	length:	164617	IRa_size:	38386	IRb_size:	38386	LSC:	1-82934	IRa:	82935-121321	SSC:	121322-126229	IRb:	126230-164617
Done	Seq#847	NC_039974	Total	length:	149653	IRa_size:	25700	IRb_size:	25700	LSC:	1-81292	IRa:	81293-106993	SSC:	106994-123951	IRb:	123952-149653
Done	Seq#848	MK131395	Total	length:	150546	IRa_size:	25477	IRb_size:	25477	LSC:	1-81144	IRa:	81145-106622	SSC:	106623-125067	IRb:	125068-150546
Done	Seq#849	MH879018	Total	length:	149653	IRa_size:	25700	IRb_size:	25700	LSC:	1-81292	IRa:	81293-106993	SSC:	106994-123951	IRb:	123952-149653
Done	Seq#850	MH011354	Total	length:	152143	IRa_size:	26003	IRb_size:	26003	LSC:	1-82221	IRa:	82222-108218	SSC:	108219-126132	IRb:	126133-152143
Done	Seq#851	NC_039972	Total	length:	160817	IRa_size:	25807	IRb_size:	25807	LSC:	1-90211	IRa:	90212-116019	SSC:	116020-135008	IRb:	135009-160817
Done	Seq#852	MG356785	Total	length:	160817	IRa_size:	25807	IRb_size:	25807	LSC:	1-90211	IRa:	90212-116019	SSC:	116020-135008	IRb:	135009-160817
Done	Seq#853	NC_039740	Total	length:	153102	IRa_size:	26015	IRb_size:	26015	LSC:	1-83753	IRa:	83754-109769	SSC:	109770-127085	IRb:	127086-153102
Done	Seq#854	NC_039825	Total	length:	160099	IRa_size:	28608	IRb_size:	28608	LSC:	1-86446	IRa:	86447-115055	SSC:	115056-131489	IRb:	131490-160099
Done	Seq#855	NC_039808	Total	length:	153946	IRa_size:	25527	IRb_size:	25527	LSC:	1-83980	IRa:	83981-109508	SSC:	109509-128417	IRb:	128418-153946
Done	Seq#856	NC_039807	Total	length:	153337	IRa_size:	25476	IRb_size:	25476	LSC:	1-83518	IRa:	83519-108995	SSC:	108996-127859	IRb:	127860-153337
Done	Seq#857	NC_039763	Total	length:	153925	IRa_size:	25441	IRb_size:	25441	LSC:	1-84948	IRa:	84949-110390	SSC:	110391-128482	IRb:	128483-153925
Done	Seq#858	NC_039752	Total	length:	159687	IRa_size:	26401	IRb_size:	26401	LSC:	1-88324	IRa:	88325-114726	SSC:	114727-133284	IRb:	133285-159687
Done	Seq#859	NC_039749	Total	length:	160862	IRa_size:	25718	IRb_size:	25718	LSC:	1-90441	IRa:	90442-116160	SSC:	116161-135142	IRb:	135143-160862
Done	Seq#860	NC_039735	Total	length:	158055	IRa_size:	26378	IRb_size:	26378	LSC:	1-86249	IRa:	86250-112628	SSC:	112629-131675	IRb:	131676-158055
Done	Seq#861	NC_039725	Total	length:	161250	IRa_size:	25824	IRb_size:	25824	LSC:	1-90561	IRa:	90562-116386	SSC:	116387-135424	IRb:	135425-161250
Done	Seq#862	NC_039708	Total	length:	153075	IRa_size:	25497	IRb_size:	25497	LSC:	1-83227	IRa:	83228-108725	SSC:	108726-127576	IRb:	127577-153075
Done	Seq#863	NC_039707	Total	length:	153161	IRa_size:	25462	IRb_size:	25462	LSC:	1-83415	IRa:	83416-108878	SSC:	108879-127697	IRb:	127698-153161
Done	Seq#864	NC_039568	Total	length:	159677	IRa_size:	25574	IRb_size:	25574	LSC:	1-88285	IRa:	88286-113860	SSC:	113861-134101	IRb:	134102-159677
Done	Seq#865	MH706763	Total	length:	160099	IRa_size:	28608	IRb_size:	28608	LSC:	1-86446	IRa:	86447-115055	SSC:	115056-131489	IRb:	131490-160099
Done	Seq#866	MG267384	Total	length:	153946	IRa_size:	25527	IRb_size:	25527	LSC:	1-83980	IRa:	83981-109508	SSC:	109509-128417	IRb:	128418-153946
Done	Seq#867	MG267383	Total	length:	153075	IRa_size:	25497	IRb_size:	25497	LSC:	1-83227	IRa:	83228-108725	SSC:	108726-127576	IRb:	127577-153075
Done	Seq#868	MG267382	Total	length:	153161	IRa_size:	25462	IRb_size:	25462	LSC:	1-83415	IRa:	83416-108878	SSC:	108879-127697	IRb:	127698-153161
Done	Seq#869	MG267381	Total	length:	153337	IRa_size:	25476	IRb_size:	25476	LSC:	1-83518	IRa:	83519-108995	SSC:	108996-127859	IRb:	127860-153337
Done	Seq#870	MG267380	Total	length:	153281	IRa_size:	25489	IRb_size:	25489	LSC:	1-83485	IRa:	83486-108975	SSC:	108976-127790	IRb:	127791-153281
Done	Seq#871	MG267379	Total	length:	153292	IRa_size:	25490	IRb_size:	25490	LSC:	1-83493	IRa:	83494-108984	SSC:	108985-127800	IRb:	127801-153292
Done	Seq#872	MG267378	Total	length:	153243	IRa_size:	25487	IRb_size:	25487	LSC:	1-83432	IRa:	83433-108920	SSC:	108921-127754	IRb:	127755-153243
Done	Seq#873	MG267377	Total	length:	153257	IRa_size:	25487	IRb_size:	25487	LSC:	1-83459	IRa:	83460-108947	SSC:	108948-127768	IRb:	127769-153257
Done	Seq#874	MG267376	Total	length:	153255	IRa_size:	25487	IRb_size:	25487	LSC:	1-83457	IRa:	83458-108945	SSC:	108946-127766	IRb:	127767-153255
Done	Seq#875	MG267375	Total	length:	153255	IRa_size:	25487	IRb_size:	25487	LSC:	1-83457	IRa:	83458-108945	SSC:	108946-127766	IRb:	127767-153255
Done	Seq#876	NC_039454	Total	length:	149626	IRa_size:	25686	IRb_size:	25686	LSC:	1-81293	IRa:	81294-106980	SSC:	106981-123938	IRb:	123939-149626
Done	Seq#877	NC_039383	Total	length:	151148	IRa_size:	24828	IRb_size:	24828	LSC:	1-83264	IRa:	83265-108093	SSC:	108094-126318	IRb:	126319-151148
Done	Seq#878	NC_039381	Total	length:	151136	IRa_size:	24831	IRb_size:	24831	LSC:	1-83254	IRa:	83255-108086	SSC:	108087-126303	IRb:	126304-151136
Done	Seq#879	MF953831	Total	length:	153925	IRa_size:	25441	IRb_size:	25441	LSC:	1-84948	IRa:	84949-110390	SSC:	110391-128482	IRb:	128483-153925
Done	Seq#880	NC_039385	Total	length:	151253	IRa_size:	24836	IRb_size:	24836	LSC:	1-83331	IRa:	83332-108168	SSC:	108169-126415	IRb:	126416-151253
Done	Seq#881	NC_039384	Total	length:	151118	IRa_size:	24828	IRb_size:	24828	LSC:	1-83245	IRa:	83246-108074	SSC:	108075-126288	IRb:	126289-151118
Done	Seq#882	NC_039382	Total	length:	151152	IRa_size:	24829	IRb_size:	24829	LSC:	1-83259	IRa:	83260-108089	SSC:	108090-126321	IRb:	126322-151152
Done	Seq#883	NC_039374	Total	length:	159865	IRa_size:	26382	IRb_size:	26382	LSC:	1-87816	IRa:	87817-114199	SSC:	114200-133481	IRb:	133482-159865
Done	Seq#884	MG182696	Total	length:	159687	IRa_size:	26401	IRb_size:	26401	LSC:	1-88324	IRa:	88325-114726	SSC:	114727-133284	IRb:	133285-159687
Done	Seq#885	MF996572	Total	length:	160862	IRa_size:	25718	IRb_size:	25718	LSC:	1-90441	IRa:	90442-116160	SSC:	116161-135142	IRb:	135143-160862
Done	Seq#886	NC_039352	Total	length:	151193	IRa_size:	24828	IRb_size:	24828	LSC:	1-83302	IRa:	83303-108131	SSC:	108132-126363	IRb:	126364-151193
Done	Seq#887	MF784433	Total	length:	159865	IRa_size:	26382	IRb_size:	26382	LSC:	1-87816	IRa:	87817-114199	SSC:	114200-133481	IRb:	133482-159865
Done	Seq#888	MF495705	Total	length:	157629	IRa_size:	27519	IRb_size:	27519	LSC:	1-84059	IRa:	84060-111579	SSC:	111580-130108	IRb:	130109-157629
Done	Seq#889	MF417768	Total	length:	157643	IRa_size:	27609	IRb_size:	27609	LSC:	1-84029	IRa:	84030-111639	SSC:	111640-130032	IRb:	130033-157643
Done	Seq#890	MG878089	Total	length:	153102	IRa_size:	26015	IRb_size:	26015	LSC:	1-83753	IRa:	83754-109769	SSC:	109770-127085	IRb:	127086-153102
Done	Seq#891	MH460864	Total	length:	158055	IRa_size:	26378	IRb_size:	26378	LSC:	1-86249	IRa:	86250-112628	SSC:	112629-131675	IRb:	131676-158055
Done	Seq#892	MG967555	Total	length:	161250	IRa_size:	25824	IRb_size:	25824	LSC:	1-90561	IRa:	90562-116386	SSC:	116387-135424	IRb:	135425-161250
Done	Seq#893	MH256801	Total	length:	157334	IRa_size:	26039	IRb_size:	26038	LSC:	1-87240	IRa:	87241-113280	SSC:	113281-131294	IRb:	131295-157334
Done	Seq#894	MF784515	Total	length:	156585	IRa_size:	25955	IRb_size:	25955	LSC:	1-86643	IRa:	86644-112599	SSC:	112600-130628	IRb:	130629-156585
Done	Seq#895	MG800784	Total	length:	160347	IRa_size:	24997	IRb_size:	24997	LSC:	1-90064	IRa:	90065-114454	SSC:	114455-134741	IRb:	134742-160347
Done	Seq#896	MG891801	Total	length:	160080	IRa_size:	25588	IRb_size:	25588	LSC:	1-88658	IRa:	88659-114247	SSC:	114248-134490	IRb:	134491-160080
Done	Seq#897	MG779276	Total	length:	159677	IRa_size:	25574	IRb_size:	25574	LSC:	1-88285	IRa:	88286-113860	SSC:	113861-134101	IRb:	134102-159677
Done	Seq#898	MF539933	Total	length:	151253	IRa_size:	24836	IRb_size:	24836	LSC:	1-83331	IRa:	83332-108168	SSC:	108169-126415	IRb:	126416-151253
Done	Seq#899	MF539932	Total	length:	151118	IRa_size:	24828	IRb_size:	24828	LSC:	1-83245	IRa:	83246-108074	SSC:	108075-126288	IRb:	126289-151118
Done	Seq#900	MF539931	Total	length:	151148	IRa_size:	24828	IRb_size:	24828	LSC:	1-83264	IRa:	83265-108093	SSC:	108094-126318	IRb:	126319-151148
Done	Seq#901	MF539930	Total	length:	151152	IRa_size:	24829	IRb_size:	24829	LSC:	1-83259	IRa:	83260-108089	SSC:	108090-126321	IRb:	126322-151152
Done	Seq#902	MF539929	Total	length:	151136	IRa_size:	24831	IRb_size:	24831	LSC:	1-83254	IRa:	83255-108086	SSC:	108087-126303	IRb:	126304-151136
Done	Seq#903	MG729822	Total	length:	151193	IRa_size:	24828	IRb_size:	24828	LSC:	1-83302	IRa:	83303-108131	SSC:	108132-126363	IRb:	126364-151193
Done	Seq#904	NC_038194	Total	length:	152298	IRa_size:	25037	IRb_size:	25037	LSC:	1-84129	IRa:	84130-109164	SSC:	109165-127257	IRb:	127258-152298
Done	Seq#905	MG814006	Total	length:	156718	IRa_size:	25822	IRb_size:	25822	LSC:	1-86197	IRa:	86198-112020	SSC:	112021-130894	IRb:	130895-156718
Done	Seq#906	NC_037784	Total	length:	168953	IRa_size:	34489	IRb_size:	34489	LSC:	1-89055	IRa:	89056-123545	SSC:	123546-134462	IRb:	134463-168953
Done	Seq#907	NC_037714	Total	length:	152530	IRa_size:	25784	IRb_size:	25784	LSC:	1-83022	IRa:	83023-108807	SSC:	108808-126702	IRb:	126703-152530
Done	Seq#908	NC_037706	Total	length:	159265	IRa_size:	30868	IRb_size:	30868	LSC:	1-84432	IRa:	84433-115301	SSC:	115302-128395	IRb:	128396-159265
Done	Seq#909	NC_037705	Total	length:	159320	IRa_size:	30815	IRb_size:	30815	LSC:	1-84423	IRa:	84424-115239	SSC:	115240-128503	IRb:	128504-159320
Done	Seq#910	NC_037694	Total	length:	158706	IRa_size:	25996	IRb_size:	25996	LSC:	1-88217	IRa:	88218-114214	SSC:	114215-132708	IRb:	132709-158706
Done	Seq#911	MG452144	Total	length:	152298	IRa_size:	25037	IRb_size:	25037	LSC:	1-84129	IRa:	84130-109164	SSC:	109165-127257	IRb:	127258-152298
Done	Seq#912	KY275182	Total	length:	159265	IRa_size:	30868	IRb_size:	30868	LSC:	1-84432	IRa:	84433-115301	SSC:	115302-128395	IRb:	128396-159265
Done	Seq#913	KY275181	Total	length:	159320	IRa_size:	30815	IRb_size:	30815	LSC:	1-84423	IRa:	84424-115239	SSC:	115240-128503	IRb:	128504-159320
Done	Seq#914	MF352008	Total	length:	152530	IRa_size:	25784	IRb_size:	25784	LSC:	1-83022	IRa:	83023-108807	SSC:	108808-126702	IRb:	126703-152530
Done	Seq#915	KX354691	Total	length:	152118	IRa_size:	26385	IRb_size:	26385	LSC:	1-81876	IRa:	81877-108262	SSC:	108263-125731	IRb:	125732-152118
Done	Seq#916	KX347245	Total	length:	152659	IRa_size:	26496	IRb_size:	26496	LSC:	1-82061	IRa:	82062-108558	SSC:	108559-126161	IRb:	126162-152659
Done	Seq#917	KR478645	Total	length:	154696	IRa_size:	25637	IRb_size:	25637	LSC:	1-85371	IRa:	85372-110933	SSC:	110934-128982	IRb:	128983-154696
Done	Seq#918	MG897126	Total	length:	168953	IRa_size:	34489	IRb_size:	34489	LSC:	1-89055	IRa:	89056-123545	SSC:	123546-134462	IRb:	134463-168953
Done	Seq#919	NC_037412	Total	length:	156680	IRa_size:	27639	IRb_size:	27639	LSC:	1-84794	IRa:	84795-112434	SSC:	112435-129039	IRb:	129040-156680
Done	Seq#920	NC_037411	Total	length:	156682	IRa_size:	27831	IRb_size:	27831	LSC:	1-84480	IRa:	84481-112312	SSC:	112313-128849	IRb:	128850-156682
Done	Seq#921	NC_037410	Total	length:	156542	IRa_size:	27783	IRb_size:	27783	LSC:	1-84490	IRa:	84491-112272	SSC:	112273-128756	IRb:	128757-156542
Done	Seq#922	MG457805	Total	length:	158706	IRa_size:	25996	IRb_size:	25996	LSC:	1-88217	IRa:	88218-114214	SSC:	114215-132708	IRb:	132709-158706
Done	Seq#923	NC_037217	Total	length:	151959	IRa_size:	26358	IRb_size:	26358	LSC:	1-81731	IRa:	81732-108090	SSC:	108091-125599	IRb:	125600-151959
Done	Seq#924	NC_037216	Total	length:	152078	IRa_size:	26390	IRb_size:	26390	LSC:	1-81783	IRa:	81784-108169	SSC:	108170-125682	IRb:	125683-152078
Done	Seq#925	NC_037215	Total	length:	151920	IRa_size:	26326	IRb_size:	26326	LSC:	1-81744	IRa:	81745-108071	SSC:	108072-125592	IRb:	125593-151920
Done	Seq#926	NC_037214	Total	length:	152005	IRa_size:	26357	IRb_size:	26357	LSC:	1-81779	IRa:	81780-108137	SSC:	108138-125646	IRb:	125647-152005
Done	Seq#927	NC_037213	Total	length:	152112	IRa_size:	26382	IRb_size:	26382	LSC:	1-81875	IRa:	81876-108253	SSC:	108254-125724	IRb:	125725-152112
Done	Seq#928	NC_037209	Total	length:	151813	IRa_size:	26375	IRb_size:	26375	LSC:	1-81534	IRa:	81535-107910	SSC:	107911-125436	IRb:	125437-151813
Done	Seq#929	NC_037145	Total	length:	146843	IRa_size:	16465	IRb_size:	16465	LSC:	1-95629	IRa:	95630-112095	SSC:	112096-130376	IRb:	130377-146843
Done	Seq#930	MG925367	Total	length:	160427	IRa_size:	26788	IRb_size:	26788	LSC:	1-88335	IRa:	88336-115124	SSC:	115125-133637	IRb:	133638-160427
Done	Seq#931	MG262343	Total	length:	156680	IRa_size:	27639	IRb_size:	27639	LSC:	1-84794	IRa:	84795-112434	SSC:	112435-129039	IRb:	129040-156680
Done	Seq#932	MG262342	Total	length:	156682	IRa_size:	27831	IRb_size:	27831	LSC:	1-84480	IRa:	84481-112312	SSC:	112313-128849	IRb:	128850-156682
Done	Seq#933	MG262341	Total	length:	156542	IRa_size:	27783	IRb_size:	27783	LSC:	1-84490	IRa:	84491-112272	SSC:	112273-128756	IRb:	128757-156542
Done	Seq#934	KX638480	Total	length:	146843	IRa_size:	16465	IRb_size:	16465	LSC:	1-95629	IRa:	95630-112095	SSC:	112096-130376	IRb:	130377-146843
Done	Seq#935	MG211823	Total	length:	151959	IRa_size:	26358	IRb_size:	26358	LSC:	1-81731	IRa:	81732-108090	SSC:	108091-125599	IRb:	125600-151959
Done	Seq#936	MG211822	Total	length:	152078	IRa_size:	26390	IRb_size:	26390	LSC:	1-81783	IRa:	81784-108169	SSC:	108170-125682	IRb:	125683-152078
Done	Seq#937	MG211821	Total	length:	151764	IRa_size:	26327	IRb_size:	26327	LSC:	1-81833	IRa:	81834-108155	SSC:	108156-125430	IRb:	125431-151764
Done	Seq#938	MG211820	Total	length:	151920	IRa_size:	26326	IRb_size:	26326	LSC:	1-81744	IRa:	81745-108071	SSC:	108072-125592	IRb:	125593-151920
Done	Seq#939	MG211819	Total	length:	152005	IRa_size:	26357	IRb_size:	26357	LSC:	1-81779	IRa:	81780-108137	SSC:	108138-125646	IRb:	125647-152005
Done	Seq#940	MG211818	Total	length:	152112	IRa_size:	26382	IRb_size:	26382	LSC:	1-81875	IRa:	81876-108253	SSC:	108254-125724	IRb:	125725-152112
Done	Seq#941	MG200070	Total	length:	151813	IRa_size:	26375	IRb_size:	26375	LSC:	1-81534	IRa:	81535-107910	SSC:	107911-125436	IRb:	125437-151813
Done	Seq#942	NC_036960	Total	length:	161100	IRa_size:	27405	IRb_size:	27405	LSC:	1-87767	IRa:	87768-115173	SSC:	115174-133693	IRb:	133694-161100
Done	Seq#943	MF926267	Total	length:	161100	IRa_size:	27405	IRb_size:	27405	LSC:	1-87767	IRa:	87768-115173	SSC:	115174-133693	IRb:	133694-161100
Done	Seq#944	NC_036759	Total	length:	156154	IRa_size:	26392	IRb_size:	26392	LSC:	1-84800	IRa:	84801-111193	SSC:	111194-129760	IRb:	129761-156154
Done	Seq#945	NC_036677	Total	length:	152446	IRa_size:	25183	IRb_size:	25183	LSC:	1-83398	IRa:	83399-108582	SSC:	108583-127261	IRb:	127262-152446
Done	Seq#946	MF818319	Total	length:	155569	IRa_size:	25414	IRb_size:	25414	LSC:	1-86237	IRa:	86238-111652	SSC:	111653-130153	IRb:	130154-155569
Done	Seq#947	KX622799	Total	length:	152446	IRa_size:	25183	IRb_size:	25183	LSC:	1-83398	IRa:	83399-108582	SSC:	108583-127261	IRb:	127262-152446
Done	Seq#948	MG661263	Total	length:	156154	IRa_size:	26392	IRb_size:	26392	LSC:	1-84800	IRa:	84801-111193	SSC:	111194-129760	IRb:	129761-156154
Done	Seq#949	NC_036490	Total	length:	152488	IRa_size:	25189	IRb_size:	25189	LSC:	1-83418	IRa:	83419-108608	SSC:	108609-127297	IRb:	127298-152488
Done	Seq#950	NC_036487	Total	length:	154270	IRa_size:	27987	IRb_size:	27987	LSC:	1-82439	IRa:	82440-110427	SSC:	110428-126281	IRb:	126282-154270
Done	Seq#951	KY993962	Total	length:	171013	IRa_size:	31897	IRb_size:	31897	LSC:	1-92743	IRa:	92744-124641	SSC:	124642-139114	IRb:	139115-171013
Done	Seq#952	NC_036395	Total	length:	159556	IRa_size:	25574	IRb_size:	25574	LSC:	1-88445	IRa:	88446-114020	SSC:	114021-133980	IRb:	133981-159556
Done	Seq#953	MF695711	Total	length:	152488	IRa_size:	25189	IRb_size:	25189	LSC:	1-83418	IRa:	83419-108608	SSC:	108609-127297	IRb:	127298-152488
Done	Seq#954	MG252262	Total	length:	154270	IRa_size:	27987	IRb_size:	27987	LSC:	1-82439	IRa:	82440-110427	SSC:	110428-126281	IRb:	126282-154270
Done	Seq#955	MF621982	Total	length:	159556	IRa_size:	25574	IRb_size:	25574	LSC:	1-88445	IRa:	88446-114020	SSC:	114021-133980	IRb:	133981-159556
Done	Seq#956	NC_036223	Total	length:	159759	IRa_size:	10098	IRb_size:	10098	LSC:	1-112322	IRa:	112323-122421	SSC:	122422-149659	IRb:	149660-159759
Done	Seq#957	NC_036221	Total	length:	176331	IRa_size:	27163	IRb_size:	27163	LSC:	1-113354	IRa:	113355-140518	SSC:	140519-149166	IRb:	149167-176331
Done	Seq#958	NC_036102	Total	length:	154108	IRa_size:	25872	IRb_size:	25872	LSC:	1-84222	IRa:	84223-110095	SSC:	110096-128234	IRb:	128235-154108
Done	Seq#959	NC_035742	Total	length:	155254	IRa_size:	25611	IRb_size:	25611	LSC:	1-85681	IRa:	85682-111293	SSC:	111294-129641	IRb:	129642-155254
Done	Seq#960	KY872756	Total	length:	158837	IRa_size:	25396	IRb_size:	25396	LSC:	1-88984	IRa:	88985-114381	SSC:	114382-133439	IRb:	133440-158837
Done	Seq#961	KX462131	Total	length:	159759	IRa_size:	10098	IRb_size:	10098	LSC:	1-112322	IRa:	112323-122421	SSC:	122422-149659	IRb:	149660-159759
Done	Seq#962	KX462129	Total	length:	176331	IRa_size:	27163	IRb_size:	27163	LSC:	1-113354	IRa:	113355-140518	SSC:	140519-149166	IRb:	149167-176331
Done	Seq#963	NC_036143	Total	length:	152831	IRa_size:	20073	IRb_size:	20073	LSC:	1-93754	IRa:	93755-113828	SSC:	113829-132756	IRb:	132757-152831
Done	Seq#964	MF668133	Total	length:	156064	IRa_size:	25700	IRb_size:	25700	LSC:	1-85805	IRa:	85806-111506	SSC:	111507-130362	IRb:	130363-156064
Done	Seq#965	NC_036061	Total	length:	156041	IRa_size:	25584	IRb_size:	25584	LSC:	1-86428	IRa:	86429-112013	SSC:	112014-130367	IRb:	130368-156041
Done	Seq#966	MF405340	Total	length:	155393	IRa_size:	26470	IRb_size:	26470	LSC:	1-84493	IRa:	84494-110964	SSC:	110965-128921	IRb:	128922-155393
Done	Seq#967	MF315089	Total	length:	152831	IRa_size:	20073	IRb_size:	20073	LSC:	1-93754	IRa:	93755-113828	SSC:	113829-132756	IRb:	132757-152831
Done	Seq#968	MF315088	Total	length:	152869	IRa_size:	20103	IRb_size:	20103	LSC:	1-93750	IRa:	93751-113854	SSC:	113855-132764	IRb:	132765-152869
Done	Seq#969	NC_036021	Total	length:	155663	IRa_size:	26783	IRb_size:	26783	LSC:	1-85162	IRa:	85163-111946	SSC:	111947-128878	IRb:	128879-155663
Done	Seq#970	NC_036014	Total	length:	143877	IRa_size:	24107	IRb_size:	24107	LSC:	1-83262	IRa:	83263-107370	SSC:	107371-119768	IRb:	119769-143877
Done	Seq#971	MF156140	Total	length:	154108	IRa_size:	25872	IRb_size:	25872	LSC:	1-84222	IRa:	84223-110095	SSC:	110096-128234	IRb:	128235-154108
Done	Seq#972	KY412195	Total	length:	156041	IRa_size:	25584	IRb_size:	25584	LSC:	1-86428	IRa:	86429-112013	SSC:	112014-130367	IRb:	130368-156041
Done	Seq#973	NC_035953	Total	length:	152780	IRa_size:	20054	IRb_size:	20063	LSC:	1-93810	IRa:	93811-113865	SSC:	113866-132715	IRb:	132716-152780
Done	Seq#974	MF663760	Total	length:	155663	IRa_size:	26783	IRb_size:	26783	LSC:	1-85162	IRa:	85163-111946	SSC:	111947-128878	IRb:	128879-155663
Done	Seq#975	MF370229	Total	length:	143877	IRa_size:	24107	IRb_size:	24107	LSC:	1-83262	IRa:	83263-107370	SSC:	107371-119768	IRb:	119769-143877
Done	Seq#976	KX437773	Total	length:	152876	IRa_size:	20032	IRb_size:	20032	LSC:	1-93894	IRa:	93895-113927	SSC:	113928-132842	IRb:	132843-152876
Done	Seq#977	KX437771	Total	length:	152723	IRa_size:	20016	IRb_size:	20016	LSC:	1-93864	IRa:	93865-113881	SSC:	113882-132705	IRb:	132706-152723
Done	Seq#978	KT348516	Total	length:	152622	IRa_size:	20072	IRb_size:	20072	LSC:	1-93676	IRa:	93677-113749	SSC:	113750-132548	IRb:	132549-152622
Done	Seq#979	MF188124	Total	length:	152780	IRa_size:	20054	IRb_size:	20063	LSC:	1-93810	IRa:	93811-113865	SSC:	113866-132715	IRb:	132716-152780
Done	Seq#980	KY610124	Total	length:	139971	IRa_size:	22735	IRb_size:	22735	LSC:	1-81955	IRa:	81956-104691	SSC:	104692-117234	IRb:	117235-139971
Done	Seq#981	KY610123	Total	length:	139971	IRa_size:	22735	IRb_size:	22735	LSC:	1-81955	IRa:	81956-104691	SSC:	104692-117234	IRb:	117235-139971
Done	Seq#982	NC_035723	Total	length:	168985	IRa_size:	34909	IRb_size:	34908	LSC:	1-87829	IRa:	87830-122739	SSC:	122740-134075	IRb:	134076-168985
Done	Seq#983	NC_030484	Total	length:	152205	IRa_size:	25620	IRb_size:	25620	LSC:	1-84047	IRa:	84048-109668	SSC:	109669-126583	IRb:	126584-152205
Done	Seq#984	NC_035592	Total	length:	151655	IRa_size:	26421	IRb_size:	26421	LSC:	1-81225	IRa:	81226-107647	SSC:	107648-125232	IRb:	125233-151655
Done	Seq#985	NC_035591	Total	length:	152287	IRa_size:	26572	IRb_size:	26572	LSC:	1-81594	IRa:	81595-108167	SSC:	108168-125713	IRb:	125714-152287
Done	Seq#986	NC_035590	Total	length:	152935	IRa_size:	26546	IRb_size:	26546	LSC:	1-82477	IRa:	82478-109024	SSC:	109025-126387	IRb:	126388-152935
Done	Seq#987	NC_035589	Total	length:	152574	IRa_size:	26490	IRb_size:	26490	LSC:	1-82008	IRa:	82009-108499	SSC:	108500-126082	IRb:	126083-152574
Done	Seq#988	NC_035588	Total	length:	152677	IRa_size:	26524	IRb_size:	26524	LSC:	1-82095	IRa:	82096-108620	SSC:	108621-126151	IRb:	126152-152677
Done	Seq#989	NC_035570	Total	length:	153119	IRa_size:	26551	IRb_size:	26551	LSC:	1-82481	IRa:	82482-109033	SSC:	109034-126566	IRb:	126567-153119
Done	Seq#990	NC_035548	Total	length:	156132	IRa_size:	26656	IRb_size:	26656	LSC:	1-83986	IRa:	83987-110643	SSC:	110644-129474	IRb:	129475-156132
Done	Seq#991	NC_035502	Total	length:	152880	IRa_size:	25061	IRb_size:	25061	LSC:	1-84065	IRa:	84066-109127	SSC:	109128-127817	IRb:	127818-152880
Done	Seq#992	KY887589	Total	length:	155254	IRa_size:	25611	IRb_size:	25611	LSC:	1-85681	IRa:	85682-111293	SSC:	111294-129641	IRb:	129642-155254
Done	Seq#993	KY887588	Total	length:	155446	IRa_size:	25610	IRb_size:	25610	LSC:	1-85859	IRa:	85860-111470	SSC:	111471-129834	IRb:	129835-155446
Done	Seq#994	KY887587	Total	length:	155460	IRa_size:	25610	IRb_size:	25610	LSC:	1-85872	IRa:	85873-111483	SSC:	111484-129848	IRb:	129849-155460
Done	Seq#995	KY753133	Total	length:	168985	IRa_size:	34909	IRb_size:	34908	LSC:	1-87829	IRa:	87830-122739	SSC:	122740-134075	IRb:	134076-168985
Done	Seq#996	KY748302	Total	length:	153119	IRa_size:	26551	IRb_size:	26551	LSC:	1-82481	IRa:	82482-109033	SSC:	109034-126566	IRb:	126567-153119
Done	Seq#997	KY748301	Total	length:	151655	IRa_size:	26421	IRb_size:	26421	LSC:	1-81225	IRa:	81226-107647	SSC:	107648-125232	IRb:	125233-151655
Done	Seq#998	KY748300	Total	length:	152287	IRa_size:	26572	IRb_size:	26572	LSC:	1-81594	IRa:	81595-108167	SSC:	108168-125713	IRb:	125714-152287
Done	Seq#999	KY748299	Total	length:	152935	IRa_size:	26546	IRb_size:	26546	LSC:	1-82477	IRa:	82478-109024	SSC:	109025-126387	IRb:	126388-152935
Done	Seq#1000	KY748298	Total	length:	152306	IRa_size:	26392	IRb_size:	26392	LSC:	1-81955	IRa:	81956-108348	SSC:	108349-125912	IRb:	125913-152306
Done	Seq#1001	KY748297	Total	length:	152574	IRa_size:	26490	IRb_size:	26490	LSC:	1-82008	IRa:	82009-108499	SSC:	108500-126082	IRb:	126083-152574
Done	Seq#1002	KY748296	Total	length:	152677	IRa_size:	26524	IRb_size:	26524	LSC:	1-82095	IRa:	82096-108620	SSC:	108621-126151	IRb:	126152-152677
Done	Seq#1003	KY794808	Total	length:	156132	IRa_size:	26656	IRb_size:	26656	LSC:	1-83986	IRa:	83987-110643	SSC:	110644-129474	IRb:	129475-156132
Done	Seq#1004	KT589392	Total	length:	152880	IRa_size:	25061	IRb_size:	25061	LSC:	1-84065	IRa:	84066-109127	SSC:	109128-127817	IRb:	127818-152880
Done	Seq#1005	KY951992	Total	length:	160869	IRa_size:	25699	IRb_size:	25699	LSC:	1-90498	IRa:	90499-116198	SSC:	116199-135168	IRb:	135169-160869
Done	Seq#1006	NC_035056	Total	length:	159505	IRa_size:	25459	IRb_size:	25461	LSC:	1-89635	IRa:	89636-115095	SSC:	115096-133306	IRb:	133307-159505
Done	Seq#1007	NC_035055	Total	length:	157292	IRa_size:	25825	IRb_size:	25843	LSC:	1-87466	IRa:	87467-113292	SSC:	113293-131288	IRb:	131289-157292
Done	Seq#1008	NC_035054	Total	length:	159287	IRa_size:	25362	IRb_size:	25344	LSC:	1-89490	IRa:	89491-114853	SSC:	114854-133144	IRb:	133145-159287
Done	Seq#1009	NC_035053	Total	length:	158625	IRa_size:	26067	IRb_size:	26062	LSC:	1-88261	IRa:	88262-114329	SSC:	114330-132561	IRb:	132562-158625
Done	Seq#1010	NC_034925	Total	length:	152849	IRa_size:	20053	IRb_size:	20053	LSC:	1-93773	IRa:	93774-113827	SSC:	113828-132794	IRb:	132795-152849
Done	Seq#1011	NC_034926	Total	length:	152853	IRa_size:	20072	IRb_size:	20072	LSC:	1-93778	IRa:	93779-113851	SSC:	113852-132779	IRb:	132780-152853
Done	Seq#1012	KX808494	Total	length:	159505	IRa_size:	25459	IRb_size:	25461	LSC:	1-89635	IRa:	89636-115095	SSC:	115096-133306	IRb:	133307-159505
Done	Seq#1013	KX808493	Total	length:	157292	IRa_size:	25825	IRb_size:	25843	LSC:	1-87466	IRa:	87467-113292	SSC:	113293-131288	IRb:	131289-157292
Done	Seq#1014	KX808492	Total	length:	159287	IRa_size:	25362	IRb_size:	25344	LSC:	1-89490	IRa:	89491-114853	SSC:	114854-133144	IRb:	133145-159287
Done	Seq#1015	KX808491	Total	length:	158625	IRa_size:	26067	IRb_size:	26062	LSC:	1-88261	IRa:	88262-114329	SSC:	114330-132561	IRb:	132562-158625
Done	Seq#1016	NC_034801	Total	length:	159512	IRa_size:	26412	IRb_size:	26412	LSC:	1-88098	IRa:	88099-114511	SSC:	114512-133098	IRb:	133099-159512
Done	Seq#1017	NC_034742	Total	length:	153935	IRa_size:	26010	IRb_size:	26010	LSC:	1-83891	IRa:	83892-109902	SSC:	109903-127924	IRb:	127925-153935
Done	Seq#1018	NC_034641	Total	length:	152110	IRa_size:	25998	IRb_size:	25998	LSC:	1-83135	IRa:	83136-109134	SSC:	109135-126110	IRb:	126111-152110
Done	Seq#1019	NC_034640	Total	length:	150528	IRa_size:	25942	IRb_size:	25942	LSC:	1-80792	IRa:	80793-106735	SSC:	106736-124584	IRb:	124585-150528
Done	Seq#1020	KU318111	Total	length:	159512	IRa_size:	26412	IRb_size:	26412	LSC:	1-88098	IRa:	88099-114511	SSC:	114512-133098	IRb:	133099-159512
Done	Seq#1021	KY346512	Total	length:	152853	IRa_size:	20072	IRb_size:	20072	LSC:	1-93778	IRa:	93779-113851	SSC:	113852-132779	IRb:	132780-152853
Done	Seq#1022	KY346511	Total	length:	152849	IRa_size:	20053	IRb_size:	20053	LSC:	1-93773	IRa:	93774-113827	SSC:	113828-132794	IRb:	132795-152849
Done	Seq#1023	KX289887	Total	length:	159370	IRa_size:	26370	IRb_size:	26370	LSC:	1-88029	IRa:	88030-114400	SSC:	114401-132998	IRb:	132999-159370
Done	Seq#1024	KY034453	Total	length:	153935	IRa_size:	26010	IRb_size:	26010	LSC:	1-83891	IRa:	83892-109902	SSC:	109903-127924	IRb:	127925-153935
Done	Seq#1025	KU513438	Total	length:	152110	IRa_size:	25998	IRb_size:	25998	LSC:	1-83135	IRa:	83136-109134	SSC:	109135-126110	IRb:	126111-152110
Done	Seq#1026	KU513437	Total	length:	150528	IRa_size:	25942	IRb_size:	25942	LSC:	1-80792	IRa:	80793-106735	SSC:	106736-124584	IRb:	124585-150528
Done	Seq#1027	NC_034370	Total	length:	153055	IRa_size:	26541	IRb_size:	26541	LSC:	1-82459	IRa:	82460-109001	SSC:	109002-126512	IRb:	126513-153055
Done	Seq#1028	NC_034347	Total	length:	155640	IRa_size:	25960	IRb_size:	25960	LSC:	1-85573	IRa:	85574-111534	SSC:	111535-129678	IRb:	129679-155640
Done	Seq#1029	KY009938	Total	length:	153055	IRa_size:	26541	IRb_size:	26541	LSC:	1-82459	IRa:	82460-109001	SSC:	109002-126512	IRb:	126513-153055
Done	Seq#1030	NC_034228	Total	length:	118743	IRa_size:	12404	IRb_size:	12404	LSC:	1-84169	IRa:	84170-96574	SSC:	96575-106337	IRb:	106338-118743
Done	Seq#1031	KY434061	Total	length:	155640	IRa_size:	25960	IRb_size:	25960	LSC:	1-85573	IRa:	85574-111534	SSC:	111535-129678	IRb:	129679-155640
Done	Seq#1032	KX775962	Total	length:	118743	IRa_size:	12404	IRb_size:	12404	LSC:	1-84169	IRa:	84170-96574	SSC:	96575-106337	IRb:	106338-118743
Done	Seq#1033	KU729879	Total	length:	152242	IRa_size:	25528	IRb_size:	25528	LSC:	1-83354	IRa:	83355-108883	SSC:	108884-126698	IRb:	126699-152242
Done	Seq#1034	KU729878	Total	length:	152201	IRa_size:	25528	IRb_size:	25528	LSC:	1-83322	IRa:	83323-108851	SSC:	108852-126657	IRb:	126658-152201
Done	Seq#1035	NC_033908	Total	length:	153235	IRa_size:	26988	IRb_size:	26988	LSC:	1-82218	IRa:	82219-109207	SSC:	109208-126245	IRb:	126246-153235
Done	Seq#1036	KX592156	Total	length:	153235	IRa_size:	26988	IRb_size:	26988	LSC:	1-82218	IRa:	82219-109207	SSC:	109208-126245	IRb:	126246-153235
Done	Seq#1037	KT070881	Total	length:	126064	IRa_size:	22104	IRb_size:	22104	LSC:	1-73225	IRa:	73226-95330	SSC:	95331-103958	IRb:	103959-126064
Done	Seq#1038	KX085498	Total	length:	159272	IRa_size:	30815	IRb_size:	30815	LSC:	1-84398	IRa:	84399-115214	SSC:	115215-128455	IRb:	128456-159272
Done	Seq#1039	NC_031429	Total	length:	153841	IRa_size:	25823	IRb_size:	25823	LSC:	1-84454	IRa:	84455-110278	SSC:	110279-128016	IRb:	128017-153841
Done	Seq#1040	NC_031428	Total	length:	150856	IRa_size:	22924	IRb_size:	22932	LSC:	1-82897	IRa:	82898-105822	SSC:	105823-127074	IRb:	127075-150856
Done	Seq#1041	NC_031371	Total	length:	158017	IRa_size:	27234	IRb_size:	27236	LSC:	1-86469	IRa:	86470-113704	SSC:	113705-130237	IRb:	130238-158017
Done	Seq#1042	KX672004	Total	length:	153841	IRa_size:	25823	IRb_size:	25823	LSC:	1-84454	IRa:	84455-110278	SSC:	110279-128016	IRb:	128017-153841
Done	Seq#1043	KX639823	Total	length:	150856	IRa_size:	22924	IRb_size:	22932	LSC:	1-82897	IRa:	82898-105822	SSC:	105823-127074	IRb:	127075-150856
Done	Seq#1044	KU382356	Total	length:	152618	IRa_size:	20060	IRb_size:	20060	LSC:	1-93690	IRa:	93691-113751	SSC:	113752-132556	IRb:	132557-152618
Done	Seq#1045	KX421095	Total	length:	158017	IRa_size:	27234	IRb_size:	27236	LSC:	1-86469	IRa:	86470-113704	SSC:	113705-130237	IRb:	130238-158017
Done	Seq#1046	NC_031191	Total	length:	152876	IRa_size:	20032	IRb_size:	20032	LSC:	1-93894	IRa:	93895-113927	SSC:	113928-132842	IRb:	132843-152876
Done	Seq#1047	NC_031190	Total	length:	152855	IRa_size:	19979	IRb_size:	19979	LSC:	1-93930	IRa:	93931-113910	SSC:	113911-132839	IRb:	132840-152855
Done	Seq#1048	NC_031189	Total	length:	152723	IRa_size:	20016	IRb_size:	20016	LSC:	1-93864	IRa:	93865-113881	SSC:	113882-132705	IRb:	132706-152723
Done	Seq#1049	KX437772	Total	length:	152855	IRa_size:	19979	IRb_size:	19979	LSC:	1-93930	IRa:	93931-113910	SSC:	113911-132839	IRb:	132840-152855
Done	Seq#1050	NC_030777	Total	length:	141210	IRa_size:	22761	IRb_size:	22761	LSC:	1-83171	IRa:	83172-105933	SSC:	105934-118447	IRb:	118448-141210
Done	Seq#1051	KU569488	Total	length:	156502	IRa_size:	25637	IRb_size:	25637	LSC:	1-87436	IRa:	87437-113074	SSC:	113075-130864	IRb:	130865-156502
Done	Seq#1052	LC160130	Total	length:	141210	IRa_size:	22761	IRb_size:	22761	LSC:	1-83171	IRa:	83172-105933	SSC:	105934-118447	IRb:	118448-141210
Done	Seq#1053	KU230438	Total	length:	151983	IRa_size:	26490	IRb_size:	26490	LSC:	1-81425	IRa:	81426-107916	SSC:	107917-125491	IRb:	125492-151983
Done	Seq#1054	FJ261955	Total	length:	140745	IRa_size:	22713	IRb_size:	22713	LSC:	1-82793	IRa:	82794-105507	SSC:	105508-118030	IRb:	118031-140745
Done	Seq#1055	HQ336404	Total	length:	160604	IRa_size:	25509	IRb_size:	25509	LSC:	1-89396	IRa:	89397-114906	SSC:	114907-135093	IRb:	135094-160604
Done	Seq#1056	AY780259	Total	length:	160286	IRa_size:	26391	IRb_size:	26391	LSC:	1-89013	IRa:	89014-115405	SSC:	115406-133893	IRb:	133894-160286
Done	Seq#1057	HQ336406	Total	length:	160799	IRa_size:	25683	IRb_size:	25683	LSC:	1-90433	IRa:	90434-116117	SSC:	116118-135114	IRb:	135115-160799
Done	Seq#1058	HQ336405	Total	length:	157790	IRa_size:	26380	IRb_size:	26380	LSC:	1-85968	IRa:	85969-112349	SSC:	112350-131409	IRb:	131410-157790
Done	Seq#1059	EF380354	Total	length:	148553	IRa_size:	15112	IRb_size:	15113	LSC:	1-98058	IRa:	98059-113171	SSC:	113172-133438	IRb:	133439-148553
Done	Seq#1060	DQ864733	Total	length:	160129	IRa_size:	26994	IRb_size:	26994	LSC:	1-87745	IRa:	87746-114740	SSC:	114741-133133	IRb:	133134-160129
Done	Seq#1061	NC_030329	Total	length:	152218	IRa_size:	25572	IRb_size:	25572	LSC:	1-83176	IRa:	83177-108749	SSC:	108750-126644	IRb:	126645-152218
Done	Seq#1062	KX029327	Total	length:	152218	IRa_size:	25572	IRb_size:	25572	LSC:	1-83176	IRa:	83177-108749	SSC:	108750-126644	IRb:	126645-152218
Done	Seq#1063	KT805945	Total	length:	157675	IRa_size:	27622	IRb_size:	27622	LSC:	1-84109	IRa:	84110-111732	SSC:	111733-130051	IRb:	130052-157675
Done	Seq#1064	KJ468104	Total	length:	151866	IRa_size:	26425	IRb_size:	26425	LSC:	1-81587	IRa:	81588-108013	SSC:	108014-125440	IRb:	125441-151866
Done	Seq#1065	KT373814	Total	length:	135403	IRa_size:	19436	IRb_size:	19436	LSC:	1-83548	IRa:	83549-102985	SSC:	102986-115965	IRb:	115966-135403
Done	Seq#1066	NC_029850	Total	length:	146519	IRa_size:	14898	IRb_size:	14898	LSC:	1-99233	IRa:	99234-114132	SSC:	114133-131619	IRb:	131620-146519
Done	Seq#1067	KR002656	Total	length:	146519	IRa_size:	14898	IRb_size:	14898	LSC:	1-99233	IRa:	99234-114132	SSC:	114133-131619	IRb:	131620-146519
Done	Seq#1068	KU295560	Total	length:	150906	IRa_size:	24584	IRb_size:	24583	LSC:	1-83457	IRa:	83458-108042	SSC:	108043-126303	IRb:	126304-150906
Done	Seq#1069	NC_029241	Total	length:	155053	IRa_size:	26521	IRb_size:	26521	LSC:	1-84535	IRa:	84536-111057	SSC:	111058-128531	IRb:	128532-155053
Done	Seq#1070	NC_029232	Total	length:	135403	IRa_size:	19436	IRb_size:	19436	LSC:	1-83548	IRa:	83549-102985	SSC:	102986-115965	IRb:	115966-135403
Done	Seq#1071	KP732472	Total	length:	157786	IRa_size:	26378	IRb_size:	26378	LSC:	1-85908	IRa:	85909-112287	SSC:	112288-131407	IRb:	131408-157786
Done	Seq#1072	KT896548	Total	length:	155053	IRa_size:	26521	IRb_size:	26521	LSC:	1-84535	IRa:	84536-111057	SSC:	111058-128531	IRb:	128532-155053
Done	Seq#1073	NC_028439	Total	length:	169503	IRa_size:	35092	IRb_size:	35092	LSC:	1-87829	IRa:	87830-122922	SSC:	122923-134409	IRb:	134410-169503
Done	Seq#1074	KT388108	Total	length:	161543	IRa_size:	27010	IRb_size:	27010	LSC:	1-88685	IRa:	88686-115696	SSC:	115697-134531	IRb:	134532-161543
Done	Seq#1075	KT595228	Total	length:	169503	IRa_size:	35092	IRb_size:	35092	LSC:	1-87829	IRa:	87830-122922	SSC:	122923-134409	IRb:	134410-169503
Done	Seq#1076	NC_028073	Total	length:	152622	IRa_size:	20072	IRb_size:	20072	LSC:	1-93676	IRa:	93677-113749	SSC:	113750-132548	IRb:	132549-152622
Done	Seq#1077	NC_028052	Total	length:	166111	IRa_size:	36296	IRb_size:	36296	LSC:	1-86777	IRa:	86778-123074	SSC:	123075-129813	IRb:	129814-166111
Done	Seq#1078	NC_028023	Total	length:	136194	IRa_size:	19348	IRb_size:	19348	LSC:	1-81537	IRa:	81538-100886	SSC:	100887-116844	IRb:	116845-136194
Done	Seq#1079	NC_027959	Total	length:	126064	IRa_size:	22104	IRb_size:	22104	LSC:	1-73225	IRa:	73226-95330	SSC:	95331-103958	IRb:	103959-126064
Done	Seq#1080	KM459516	Total	length:	166111	IRa_size:	36296	IRb_size:	36296	LSC:	1-86777	IRa:	86778-123074	SSC:	123075-129813	IRb:	129814-166111
Done	Seq#1081	KT272174	Total	length:	136194	IRa_size:	19348	IRb_size:	19348	LSC:	1-81537	IRa:	81538-100886	SSC:	100887-116844	IRb:	116845-136194
Done	Seq#1082	KC968977	Total	length:	152793	IRa_size:	26518	IRb_size:	26518	LSC:	1-82231	IRa:	82232-108750	SSC:	108751-126273	IRb:	126274-152793
Done	Seq#1083	GU931818	Total	length:	155889	IRa_size:	25740	IRb_size:	25740	LSC:	1-86615	IRa:	86616-112356	SSC:	112357-130147	IRb:	130148-155889
Done	Seq#1084	EU196765	Total	length:	150284	IRa_size:	26423	IRb_size:	26423	LSC:	1-79826	IRa:	79827-106250	SSC:	106251-123859	IRb:	123860-150284
Done	Seq#1085	NC_026786	Total	length:	158545	IRa_size:	26527	IRb_size:	26527	LSC:	1-87122	IRa:	87123-113650	SSC:	113651-132016	IRb:	132017-158545
Done	Seq#1086	NC_026785	Total	length:	156261	IRa_size:	27405	IRb_size:	27405	LSC:	1-84630	IRa:	84631-112036	SSC:	112037-128855	IRb:	128856-156261
Done	Seq#1087	KP462882	Total	length:	158545	IRa_size:	26527	IRb_size:	26527	LSC:	1-87122	IRa:	87123-113650	SSC:	113651-132016	IRb:	132017-158545
Done	Seq#1088	KP462881	Total	length:	156261	IRa_size:	27405	IRb_size:	27405	LSC:	1-84630	IRa:	84631-112036	SSC:	112037-128855	IRb:	128856-156261
Done	Seq#1089	NC_025772	Total	length:	158459	IRa_size:	25676	IRb_size:	25676	LSC:	1-87368	IRa:	87369-113045	SSC:	113046-132781	IRb:	132782-158459
Done	Seq#1090	NC_027110	Total	length:	158680	IRa_size:	25718	IRb_size:	25718	LSC:	1-87470	IRa:	87471-113189	SSC:	113190-132961	IRb:	132962-158680
Done	Seq#1091	NC_027079	Total	length:	126421	IRa_size:	1077	IRb_size:	1077	LSC:	1-49255	IRa:	49256-50333	SSC:	50334-125343	IRb:	125344-126421
Done	Seq#1092	KP939360	Total	length:	158680	IRa_size:	25718	IRb_size:	25718	LSC:	1-87470	IRa:	87471-113189	SSC:	113190-132961	IRb:	132962-158680
Done	Seq#1093	KJ806200	Total	length:	126421	IRa_size:	1077	IRb_size:	1077	LSC:	1-49255	IRa:	49256-50333	SSC:	50334-125343	IRb:	125344-126421
Done	Seq#1094	NC_026541	Total	length:	157423	IRa_size:	27007	IRb_size:	27007	LSC:	1-84958	IRa:	84959-111966	SSC:	111967-130414	IRb:	130415-157423
Done	Seq#1095	NC_026203	Total	length:	169551	IRa_size:	29740	IRb_size:	29740	LSC:	1-102321	IRa:	102322-132062	SSC:	132063-139809	IRb:	139810-169551
Done	Seq#1096	KP006497	Total	length:	169551	IRa_size:	29740	IRb_size:	29740	LSC:	1-102321	IRa:	102322-132062	SSC:	132063-139809	IRb:	139810-169551
Done	Seq#1097	KF856618	Total	length:	148772	IRa_size:	23727	IRb_size:	23727	LSC:	1-83053	IRa:	83054-106781	SSC:	106782-125043	IRb:	125044-148772
Done	Seq#1098	NC_023956	Total	length:	157736	IRa_size:	26386	IRb_size:	26386	LSC:	1-85840	IRa:	85841-112227	SSC:	112228-131349	IRb:	131350-157736
Done	Seq#1099	NC_023259	Total	length:	157291	IRa_size:	34799	IRb_size:	34799	LSC:	1-83139	IRa:	83140-117939	SSC:	117940-122490	IRb:	122491-157291
Done	Seq#1100	KF990036	Total	length:	157736	IRa_size:	26386	IRb_size:	26386	LSC:	1-85840	IRa:	85841-112227	SSC:	112228-131349	IRb:	131350-157736
Done	Seq#1101	DQ383816	Total	length:	152772	IRa_size:	25032	IRb_size:	25032	LSC:	1-84106	IRa:	84107-109139	SSC:	109140-127738	IRb:	127739-152772
Done	Seq#1102	KF240615	Total	length:	157291	IRa_size:	34799	IRb_size:	34799	LSC:	1-83139	IRa:	83140-117939	SSC:	117940-122490	IRb:	122491-157291
Done	Seq#1103	NC_022868	Total	length:	152217	IRa_size:	25572	IRb_size:	25572	LSC:	1-83175	IRa:	83176-108748	SSC:	108749-126643	IRb:	126644-152217
Done	Seq#1104	KF611800	Total	length:	152217	IRa_size:	25572	IRb_size:	25572	LSC:	1-83175	IRa:	83176-108748	SSC:	108749-126643	IRb:	126644-152217
Done	Seq#1105	NC_016730	Total	length:	151736	IRa_size:	25904	IRb_size:	25904	LSC:	1-82705	IRa:	82706-108610	SSC:	108611-125830	IRb:	125831-151736
Done	Seq#1106	NC_016729	Total	length:	147208	IRa_size:	26856	IRb_size:	26856	LSC:	1-80130	IRa:	80131-106987	SSC:	106988-120350	IRb:	120351-147208
Done	Seq#1107	NC_016728	Total	length:	151639	IRa_size:	29889	IRb_size:	29889	LSC:	1-79476	IRa:	79477-109366	SSC:	109367-121748	IRb:	121749-151639
Done	Seq#1108	NC_015996	Total	length:	159922	IRa_size:	26391	IRb_size:	26391	LSC:	1-87901	IRa:	87902-114293	SSC:	114294-133530	IRb:	133531-159922
Done	Seq#1109	NC_014674	Total	length:	160799	IRa_size:	25683	IRb_size:	25683	LSC:	1-90433	IRa:	90434-116117	SSC:	116118-135114	IRb:	135115-160799
Done	Seq#1110	NC_014697	Total	length:	157790	IRa_size:	26380	IRb_size:	26380	LSC:	1-85968	IRa:	85969-112349	SSC:	112350-131409	IRb:	131410-157790
Done	Seq#1111	NC_013991	Total	length:	158462	IRa_size:	27274	IRb_size:	27274	LSC:	1-86199	IRa:	86200-113474	SSC:	113475-131186	IRb:	131187-158462
Done	Seq#1112	NC_009963	Total	length:	125373	IRa_size:	16699	IRb_size:	16699	LSC:	1-82722	IRa:	82723-99422	SSC:	99423-108672	IRb:	108673-125373
Done	Seq#1113	JF772170	Total	length:	155492	IRa_size:	25591	IRb_size:	25591	LSC:	1-85931	IRa:	85932-111523	SSC:	111524-129899	IRb:	129900-155492
Done	Seq#1114	JF772171	Total	length:	155483	IRa_size:	25591	IRb_size:	25591	LSC:	1-85922	IRa:	85923-111514	SSC:	111515-129890	IRb:	129891-155483
Done	Seq#1115	JF715056	Total	length:	151639	IRa_size:	29889	IRb_size:	29889	LSC:	1-79476	IRa:	79477-109366	SSC:	109367-121748	IRb:	121749-151639
Done	Seq#1116	JF715055	Total	length:	151736	IRa_size:	25904	IRb_size:	25904	LSC:	1-82705	IRa:	82706-108610	SSC:	108611-125830	IRb:	125831-151736
Done	Seq#1117	JF715054	Total	length:	147208	IRa_size:	26856	IRb_size:	26856	LSC:	1-80130	IRa:	80131-106987	SSC:	106988-120350	IRb:	120351-147208
Done	Seq#1118	MK408955	Total	length:	156313	IRa_size:	26077	IRb_size:	26077	LSC:	1-86152	IRa:	86153-112230	SSC:	112231-130234	IRb:	130235-156313
Done	Seq#1119	MK408954	Total	length:	156313	IRa_size:	26077	IRb_size:	26077	LSC:	1-86152	IRa:	86153-112230	SSC:	112231-130234	IRb:	130235-156313
Done	Seq#1120	MK408931	Total	length:	156313	IRa_size:	26077	IRb_size:	26077	LSC:	1-86152	IRa:	86153-112230	SSC:	112231-130234	IRb:	130235-156313
Done	Seq#1121	MK408928	Total	length:	156312	IRa_size:	26077	IRb_size:	26077	LSC:	1-86151	IRa:	86152-112229	SSC:	112230-130233	IRb:	130234-156312
Done	Seq#1122	MK408925	Total	length:	156312	IRa_size:	26077	IRb_size:	26077	LSC:	1-86151	IRa:	86152-112229	SSC:	112230-130233	IRb:	130234-156312
Done	Seq#1123	MK090659	Total	length:	167642	IRa_size:	32713	IRb_size:	32713	LSC:	1-90005	IRa:	90006-122719	SSC:	122720-134927	IRb:	134928-167642
Done	Seq#1124	MK090658	Total	length:	177417	IRa_size:	33689	IRb_size:	33709	LSC:	1-97436	IRa:	97437-131126	SSC:	131127-143706	IRb:	143707-177417
Done	Seq#1125	MH325133	Total	length:	150076	IRa_size:	25508	IRb_size:	25508	LSC:	1-81684	IRa:	81685-107193	SSC:	107194-124566	IRb:	124567-150076
Done	Seq#1126	MH325132	Total	length:	150499	IRa_size:	25613	IRb_size:	25613	LSC:	1-82077	IRa:	82078-107691	SSC:	107692-124884	IRb:	124885-150499
Done	Seq#1127	MH325131	Total	length:	150087	IRa_size:	25596	IRb_size:	25596	LSC:	1-81709	IRa:	81710-107306	SSC:	107307-124489	IRb:	124490-150087
Done	Seq#1128	MK919702	Total	length:	159550	IRa_size:	26973	IRb_size:	26973	LSC:	1-87059	IRa:	87060-114033	SSC:	114034-132575	IRb:	132576-159550
Done	Seq#1129	NC_042886	Total	length:	159550	IRa_size:	26973	IRb_size:	26973	LSC:	1-87059	IRa:	87060-114033	SSC:	114034-132575	IRb:	132576-159550
Done	Seq#1130	NC_042884	Total	length:	161412	IRa_size:	25576	IRb_size:	25576	LSC:	1-89884	IRa:	89885-115461	SSC:	115462-135834	IRb:	135835-161412
Done	Seq#1131	NC_042826	Total	length:	142485	IRa_size:	12561	IRb_size:	12561	LSC:	1-99783	IRa:	99784-112345	SSC:	112346-129922	IRb:	129923-142485
Done	Seq#1132	NC_042743	Total	length:	154767	IRa_size:	24858	IRb_size:	24858	LSC:	1-85483	IRa:	85484-110342	SSC:	110343-129907	IRb:	129908-154767
Done	Seq#1133	NC_042719	Total	length:	158311	IRa_size:	26155	IRb_size:	26155	LSC:	1-87113	IRa:	87114-113269	SSC:	113270-132155	IRb:	132156-158311
Done	Seq#1134	MK603513	Total	length:	158638	IRa_size:	25464	IRb_size:	25464	LSC:	1-89022	IRa:	89023-114487	SSC:	114488-133172	IRb:	133173-158638
Done	Seq#1135	MK603512	Total	length:	158639	IRa_size:	25464	IRb_size:	25464	LSC:	1-89022	IRa:	89023-114487	SSC:	114488-133173	IRb:	133174-158639
Done	Seq#1136	MK603511	Total	length:	158638	IRa_size:	25464	IRb_size:	25464	LSC:	1-89022	IRa:	89023-114487	SSC:	114488-133172	IRb:	133173-158638
Done	Seq#1137	MH937752	Total	length:	158577	IRa_size:	27688	IRb_size:	27688	LSC:	1-85864	IRa:	85865-113553	SSC:	113554-130887	IRb:	130888-158577
Done	Seq#1138	MH377056	Total	length:	154767	IRa_size:	24858	IRb_size:	24858	LSC:	1-85483	IRa:	85484-110342	SSC:	110343-129907	IRb:	129908-154767
Done	Seq#1139	NC_042408	Total	length:	159473	IRa_size:	26400	IRb_size:	26400	LSC:	1-88057	IRa:	88058-114458	SSC:	114459-133071	IRb:	133072-159473
Done	Seq#1140	MH606237	Total	length:	161412	IRa_size:	25576	IRb_size:	25576	LSC:	1-89884	IRa:	89885-115461	SSC:	115462-135834	IRb:	135835-161412
Done	Seq#1141	NC_042239	Total	length:	160951	IRa_size:	25596	IRb_size:	25596	LSC:	1-89510	IRa:	89511-115107	SSC:	115108-135353	IRb:	135354-160951
Done	Seq#1142	NC_042192	Total	length:	160230	IRa_size:	26331	IRb_size:	26331	LSC:	1-88369	IRa:	88370-114701	SSC:	114702-133897	IRb:	133898-160230
Done	Seq#1143	MH778544	Total	length:	142540	IRa_size:	12552	IRb_size:	12552	LSC:	1-99843	IRa:	99844-112396	SSC:	112397-129986	IRb:	129987-142540
Done	Seq#1144	MH778543	Total	length:	142485	IRa_size:	12561	IRb_size:	12561	LSC:	1-99783	IRa:	99784-112345	SSC:	112346-129922	IRb:	129923-142485
Done	Seq#1145	MH551146	Total	length:	159473	IRa_size:	26400	IRb_size:	26400	LSC:	1-88057	IRa:	88058-114458	SSC:	114459-133071	IRb:	133072-159473
Done	Seq#1146	MH551145	Total	length:	158311	IRa_size:	26155	IRb_size:	26155	LSC:	1-87113	IRa:	87114-113269	SSC:	113270-132155	IRb:	132156-158311
Done	Seq#1147	MK382984	Total	length:	160951	IRa_size:	25596	IRb_size:	25596	LSC:	1-89510	IRa:	89511-115107	SSC:	115108-135353	IRb:	135354-160951
Done	Seq#1148	MH037200	Total	length:	152676	IRa_size:	25421	IRb_size:	25421	LSC:	1-83928	IRa:	83929-109350	SSC:	109351-127253	IRb:	127254-152676
Done	Seq#1149	MH890570	Total	length:	160230	IRa_size:	26331	IRb_size:	26331	LSC:	1-88369	IRa:	88370-114701	SSC:	114702-133897	IRb:	133898-160230
Done	Seq#1150	NC_041190	Total	length:	163909	IRa_size:	27186	IRb_size:	27186	LSC:	1-90711	IRa:	90712-117898	SSC:	117899-136721	IRb:	136722-163909
Done	Seq#1151	NC_041189	Total	length:	147034	IRa_size:	25901	IRb_size:	25901	LSC:	1-82417	IRa:	82418-108319	SSC:	108320-121131	IRb:	121132-147034
Done	Seq#1152	MG262347	Total	length:	157511	IRa_size:	27704	IRb_size:	27704	LSC:	1-85567	IRa:	85568-113272	SSC:	113273-129805	IRb:	129806-157511
Done	Seq#1153	MH590357	Total	length:	163909	IRa_size:	27186	IRb_size:	27186	LSC:	1-90711	IRa:	90712-117898	SSC:	117899-136721	IRb:	136722-163909
Done	Seq#1154	MH590356	Total	length:	147034	IRa_size:	25901	IRb_size:	25901	LSC:	1-82417	IRa:	82418-108319	SSC:	108320-121131	IRb:	121132-147034
Done	Seq#1155	MF459662	Total	length:	156575	IRa_size:	25364	IRb_size:	25364	LSC:	1-87214	IRa:	87215-112579	SSC:	112580-131209	IRb:	131210-156575
Done	Seq#1156	NC_040178	Total	length:	156575	IRa_size:	25364	IRb_size:	25364	LSC:	1-87214	IRa:	87215-112579	SSC:	112580-131209	IRb:	131210-156575
Done	Seq#1157	MH050971	Total	length:	152760	IRa_size:	20130	IRb_size:	20130	LSC:	1-93637	IRa:	93638-113768	SSC:	113769-132628	IRb:	132629-152760
Done	Seq#1158	MH050970	Total	length:	152721	IRa_size:	20112	IRb_size:	20112	LSC:	1-93640	IRa:	93641-113753	SSC:	113754-132607	IRb:	132608-152721
Done	Seq#1159	MH375874	Total	length:	152767	IRa_size:	25179	IRb_size:	25179	LSC:	1-83822	IRa:	83823-109002	SSC:	109003-127586	IRb:	127587-152767
Done	Seq#1160	MH033832	Total	length:	152809	IRa_size:	20073	IRb_size:	20073	LSC:	1-93730	IRa:	93731-113804	SSC:	113805-132734	IRb:	132735-152809
Done	Seq#1161	MH033831	Total	length:	158347	IRa_size:	25688	IRb_size:	25688	LSC:	1-88238	IRa:	88239-113927	SSC:	113928-132657	IRb:	132658-158347
Done	Seq#1162	MH033830	Total	length:	158965	IRa_size:	25692	IRb_size:	25692	LSC:	1-88457	IRa:	88458-114150	SSC:	114151-133271	IRb:	133272-158965
Done	Seq#1163	MH033829	Total	length:	159116	IRa_size:	25671	IRb_size:	25671	LSC:	1-88632	IRa:	88633-114304	SSC:	114305-133443	IRb:	133444-159116
Done	Seq#1164	NC_040170	Total	length:	160065	IRa_size:	26351	IRb_size:	26351	LSC:	1-88167	IRa:	88168-114519	SSC:	114520-133712	IRb:	133713-160065
Done	Seq#1165	NC_040126	Total	length:	152885	IRa_size:	25001	IRb_size:	25001	LSC:	1-84611	IRa:	84612-109613	SSC:	109614-127882	IRb:	127883-152885
Done	Seq#1166	NC_040110	Total	length:	149752	IRa_size:	24521	IRb_size:	24521	LSC:	1-82291	IRa:	82292-106813	SSC:	106814-125229	IRb:	125230-149752
Done	Seq#1167	NC_040106	Total	length:	157121	IRa_size:	26180	IRb_size:	26180	LSC:	1-85559	IRa:	85560-111740	SSC:	111741-130939	IRb:	130940-157121
Done	Seq#1168	KY987160	Total	length:	157121	IRa_size:	26180	IRb_size:	26180	LSC:	1-85559	IRa:	85560-111740	SSC:	111741-130939	IRb:	130940-157121
Done	Seq#1169	MG710387	Total	length:	149752	IRa_size:	24521	IRb_size:	24521	LSC:	1-82291	IRa:	82292-106813	SSC:	106814-125229	IRb:	125230-149752
Done	Seq#1170	MG710386	Total	length:	152885	IRa_size:	25001	IRb_size:	25001	LSC:	1-84611	IRa:	84612-109613	SSC:	109614-127882	IRb:	127883-152885
Done	Seq#1171	NC_039943	Total	length:	155182	IRa_size:	26505	IRb_size:	26505	LSC:	1-83703	IRa:	83704-110209	SSC:	110210-128675	IRb:	128676-155182
Done	Seq#1172	MG792012	Total	length:	157480	IRa_size:	31614	IRb_size:	31614	LSC:	1-81232	IRa:	81233-112847	SSC:	112848-125864	IRb:	125865-157480
Done	Seq#1173	MK020147	Total	length:	160065	IRa_size:	26351	IRb_size:	26351	LSC:	1-88167	IRa:	88168-114519	SSC:	114520-133712	IRb:	133713-160065
Done	Seq#1174	MH396436	Total	length:	159467	IRa_size:	27073	IRb_size:	27073	LSC:	1-87042	IRa:	87043-114116	SSC:	114117-132392	IRb:	132393-159467
Done	Seq#1175	NC_039690	Total	length:	159624	IRa_size:	31042	IRb_size:	31042	LSC:	1-79399	IRa:	79400-110442	SSC:	110443-128580	IRb:	128581-159624
Done	Seq#1176	NC_039744	Total	length:	158303	IRa_size:	24941	IRb_size:	24941	LSC:	1-90159	IRa:	90160-115101	SSC:	115102-133361	IRb:	133362-158303
Done	Seq#1177	NC_039557	Total	length:	158918	IRa_size:	26124	IRb_size:	26124	LSC:	1-88205	IRa:	88206-114330	SSC:	114331-132792	IRb:	132793-158918
Done	Seq#1178	NC_039542	Total	length:	159513	IRa_size:	31052	IRb_size:	31052	LSC:	1-79313	IRa:	79314-110366	SSC:	110367-128459	IRb:	128460-159513
Done	Seq#1179	KY083057	Total	length:	159624	IRa_size:	31042	IRb_size:	31042	LSC:	1-79399	IRa:	79400-110442	SSC:	110443-128580	IRb:	128581-159624
Done	Seq#1180	NC_039429	Total	length:	161127	IRa_size:	25815	IRb_size:	25815	LSC:	1-90424	IRa:	90425-116240	SSC:	116241-135310	IRb:	135311-161127
Done	Seq#1181	NC_039395	Total	length:	159095	IRa_size:	26157	IRb_size:	26157	LSC:	1-88163	IRa:	88164-114321	SSC:	114322-132936	IRb:	132937-159095
Done	Seq#1182	MF943127	Total	length:	155182	IRa_size:	26505	IRb_size:	26505	LSC:	1-83703	IRa:	83704-110209	SSC:	110210-128675	IRb:	128676-155182
Done	Seq#1183	MF593895	Total	length:	161127	IRa_size:	25815	IRb_size:	25815	LSC:	1-90424	IRa:	90425-116240	SSC:	116241-135310	IRb:	135311-161127
Done	Seq#1184	KY392759	Total	length:	158918	IRa_size:	26124	IRb_size:	26124	LSC:	1-88205	IRa:	88206-114330	SSC:	114331-132792	IRb:	132793-158918
Done	Seq#1185	KX668206	Total	length:	158912	IRa_size:	26157	IRb_size:	26157	LSC:	1-88133	IRa:	88134-114291	SSC:	114292-132753	IRb:	132754-158912
Done	Seq#1186	KX527622	Total	length:	159095	IRa_size:	26157	IRb_size:	26157	LSC:	1-88163	IRa:	88164-114321	SSC:	114322-132936	IRb:	132937-159095
Done	Seq#1187	MG573152	Total	length:	159476	IRa_size:	31040	IRb_size:	31036	LSC:	1-79284	IRa:	79285-110325	SSC:	110326-128438	IRb:	128439-159476
Done	Seq#1188	NC_039350	Total	length:	152502	IRa_size:	25602	IRb_size:	25602	LSC:	1-83447	IRa:	83448-109050	SSC:	109051-126898	IRb:	126899-152502
Done	Seq#1189	NC_039349	Total	length:	151666	IRa_size:	25288	IRb_size:	25288	LSC:	1-83326	IRa:	83327-108615	SSC:	108616-126376	IRb:	126377-151666
Done	Seq#1190	NC_039348	Total	length:	151081	IRa_size:	25198	IRb_size:	25198	LSC:	1-82786	IRa:	82787-107985	SSC:	107986-125881	IRb:	125882-151081
Done	Seq#1191	KY120887	Total	length:	159513	IRa_size:	31052	IRb_size:	31052	LSC:	1-79313	IRa:	79314-110366	SSC:	110367-128459	IRb:	128460-159513
Done	Seq#1192	MH142266	Total	length:	158303	IRa_size:	24941	IRb_size:	24941	LSC:	1-90159	IRa:	90160-115101	SSC:	115102-133361	IRb:	133362-158303
Done	Seq#1193	NC_039162	Total	length:	152816	IRa_size:	26503	IRb_size:	26503	LSC:	1-82266	IRa:	82267-108770	SSC:	108771-126311	IRb:	126312-152816
Done	Seq#1194	MF964219	Total	length:	152816	IRa_size:	26503	IRb_size:	26503	LSC:	1-82266	IRa:	82267-108770	SSC:	108771-126311	IRb:	126312-152816
Done	Seq#1195	NC_038188	Total	length:	146678	IRa_size:	23597	IRb_size:	23597	LSC:	1-86155	IRa:	86156-109753	SSC:	109754-123079	IRb:	123080-146678
Done	Seq#1196	MG181223	Total	length:	152502	IRa_size:	25602	IRb_size:	25602	LSC:	1-83447	IRa:	83448-109050	SSC:	109051-126898	IRb:	126899-152502
Done	Seq#1197	MG181222	Total	length:	151666	IRa_size:	25288	IRb_size:	25288	LSC:	1-83326	IRa:	83327-108615	SSC:	108616-126376	IRb:	126377-151666
Done	Seq#1198	MG181221	Total	length:	151081	IRa_size:	25198	IRb_size:	25198	LSC:	1-82786	IRa:	82787-107985	SSC:	107986-125881	IRb:	125882-151081
Done	Seq#1199	NC_037490	Total	length:	153070	IRa_size:	20244	IRb_size:	20244	LSC:	1-93898	IRa:	93899-114143	SSC:	114144-132824	IRb:	132825-153070
Done	Seq#1200	NC_037489	Total	length:	153099	IRa_size:	20249	IRb_size:	20249	LSC:	1-93916	IRa:	93917-114166	SSC:	114167-132848	IRb:	132849-153099
Done	Seq#1201	NC_037473	Total	length:	160771	IRa_size:	26038	IRb_size:	26038	LSC:	1-89582	IRa:	89583-115621	SSC:	115622-134731	IRb:	134732-160771
Done	Seq#1202	NC_037429	Total	length:	155085	IRa_size:	27457	IRb_size:	27457	LSC:	1-83948	IRa:	83949-111406	SSC:	111407-127626	IRb:	127627-155085
Done	Seq#1203	NC_037427	Total	length:	155051	IRa_size:	27457	IRb_size:	27457	LSC:	1-83915	IRa:	83916-111373	SSC:	111374-127592	IRb:	127593-155051
Done	Seq#1204	NC_037425	Total	length:	155038	IRa_size:	27447	IRb_size:	27447	LSC:	1-83926	IRa:	83927-111374	SSC:	111375-127589	IRb:	127590-155038
Done	Seq#1205	NC_037423	Total	length:	155126	IRa_size:	27456	IRb_size:	27456	LSC:	1-83976	IRa:	83977-111433	SSC:	111434-127668	IRb:	127669-155126
Done	Seq#1206	NC_037420	Total	length:	156409	IRa_size:	27550	IRb_size:	27550	LSC:	1-84803	IRa:	84804-112354	SSC:	112355-128857	IRb:	128858-156409
Done	Seq#1207	NC_037414	Total	length:	156800	IRa_size:	27431	IRb_size:	27431	LSC:	1-85333	IRa:	85334-112765	SSC:	112766-129367	IRb:	129368-156800
Done	Seq#1208	NC_037389	Total	length:	160631	IRa_size:	25685	IRb_size:	25685	LSC:	1-90329	IRa:	90330-116015	SSC:	116016-134944	IRb:	134945-160631
Done	Seq#1209	MG814008	Total	length:	156354	IRa_size:	25804	IRb_size:	25804	LSC:	1-85947	IRa:	85948-111752	SSC:	111753-130548	IRb:	130549-156354
Done	Seq#1210	MF807945	Total	length:	146678	IRa_size:	23597	IRb_size:	23597	LSC:	1-86155	IRa:	86156-109753	SSC:	109754-123079	IRb:	123080-146678
Done	Seq#1211	MF197495	Total	length:	158210	IRa_size:	27269	IRb_size:	27269	LSC:	1-86094	IRa:	86095-113364	SSC:	113365-130939	IRb:	130940-158210
Done	Seq#1212	MF197494	Total	length:	158211	IRa_size:	27270	IRb_size:	27270	LSC:	1-86092	IRa:	86093-113363	SSC:	113364-130939	IRb:	130940-158211
Done	Seq#1213	NC_037885	Total	length:	158860	IRa_size:	25811	IRb_size:	25811	LSC:	1-88421	IRa:	88422-114233	SSC:	114234-133047	IRb:	133048-158860
Done	Seq#1214	NC_037882	Total	length:	151066	IRa_size:	25410	IRb_size:	25410	LSC:	1-82739	IRa:	82740-108150	SSC:	108151-125654	IRb:	125655-151066
Done	Seq#1215	NC_037832	Total	length:	152799	IRa_size:	25855	IRb_size:	25855	LSC:	1-83152	IRa:	83153-109008	SSC:	109009-126942	IRb:	126943-152799
Done	Seq#1216	NC_037831	Total	length:	152905	IRa_size:	25879	IRb_size:	25879	LSC:	1-83173	IRa:	83174-109053	SSC:	109054-127024	IRb:	127025-152905
Done	Seq#1217	NC_037748	Total	length:	156929	IRa_size:	25749	IRb_size:	25749	LSC:	1-86899	IRa:	86900-112649	SSC:	112650-131178	IRb:	131179-156929
Done	Seq#1218	JQ041763	Total	length:	156612	IRa_size:	26349	IRb_size:	26349	LSC:	1-84971	IRa:	84972-111321	SSC:	111322-130261	IRb:	130262-156612
Done	Seq#1219	MH191392	Total	length:	158860	IRa_size:	25811	IRb_size:	25811	LSC:	1-88421	IRa:	88422-114233	SSC:	114234-133047	IRb:	133048-158860
Done	Seq#1220	MH191389	Total	length:	151066	IRa_size:	25410	IRb_size:	25410	LSC:	1-82739	IRa:	82740-108150	SSC:	108151-125654	IRb:	125655-151066
Done	Seq#1221	MH191388	Total	length:	157298	IRa_size:	26006	IRb_size:	26006	LSC:	1-86815	IRa:	86816-112822	SSC:	112823-131290	IRb:	131291-157298
Done	Seq#1222	MF943222	Total	length:	152799	IRa_size:	25855	IRb_size:	25855	LSC:	1-83152	IRa:	83153-109008	SSC:	109009-126942	IRb:	126943-152799
Done	Seq#1223	MF943221	Total	length:	152905	IRa_size:	25879	IRb_size:	25879	LSC:	1-83173	IRa:	83174-109053	SSC:	109054-127024	IRb:	127025-152905
Done	Seq#1224	NC_037491	Total	length:	153051	IRa_size:	20244	IRb_size:	20244	LSC:	1-93890	IRa:	93891-114135	SSC:	114136-132805	IRb:	132806-153051
Done	Seq#1225	NC_037471	Total	length:	160767	IRa_size:	26616	IRb_size:	26616	LSC:	1-88403	IRa:	88404-115020	SSC:	115021-134149	IRb:	134150-160767
Done	Seq#1226	NC_037447	Total	length:	160833	IRa_size:	28426	IRb_size:	28426	LSC:	1-85709	IRa:	85710-114136	SSC:	114137-132405	IRb:	132406-160833
Done	Seq#1227	NC_037439	Total	length:	155320	IRa_size:	26370	IRb_size:	26370	LSC:	1-87099	IRa:	87100-113470	SSC:	113471-128948	IRb:	128949-155320
Done	Seq#1228	NC_037428	Total	length:	155144	IRa_size:	27458	IRb_size:	27458	LSC:	1-84012	IRa:	84013-111471	SSC:	111472-127684	IRb:	127685-155144
Done	Seq#1229	NC_037426	Total	length:	155553	IRa_size:	27453	IRb_size:	27453	LSC:	1-84341	IRa:	84342-111795	SSC:	111796-128098	IRb:	128099-155553
Done	Seq#1230	NC_037424	Total	length:	154977	IRa_size:	27456	IRb_size:	27456	LSC:	1-83858	IRa:	83859-111315	SSC:	111316-127519	IRb:	127520-154977
Done	Seq#1231	NC_037422	Total	length:	156154	IRa_size:	27285	IRb_size:	27285	LSC:	1-85279	IRa:	85280-112565	SSC:	112566-128867	IRb:	128868-156154
Done	Seq#1232	NC_037421	Total	length:	156445	IRa_size:	27656	IRb_size:	27656	LSC:	1-84692	IRa:	84693-112349	SSC:	112350-128787	IRb:	128788-156445
Done	Seq#1233	NC_037419	Total	length:	156742	IRa_size:	27698	IRb_size:	27698	LSC:	1-84844	IRa:	84845-112543	SSC:	112544-129042	IRb:	129043-156742
Done	Seq#1234	NC_037418	Total	length:	156637	IRa_size:	27656	IRb_size:	27656	LSC:	1-84836	IRa:	84837-112493	SSC:	112494-128979	IRb:	128980-156637
Done	Seq#1235	NC_037417	Total	length:	158551	IRa_size:	28123	IRb_size:	28123	LSC:	1-85762	IRa:	85763-113886	SSC:	113887-130426	IRb:	130427-158551
Done	Seq#1236	NC_037416	Total	length:	155096	IRa_size:	27428	IRb_size:	27428	LSC:	1-83673	IRa:	83674-111102	SSC:	111103-127666	IRb:	127667-155096
Done	Seq#1237	NC_037415	Total	length:	157168	IRa_size:	27705	IRb_size:	27705	LSC:	1-85072	IRa:	85073-112778	SSC:	112779-129461	IRb:	129462-157168
Done	Seq#1238	NC_037413	Total	length:	156698	IRa_size:	27697	IRb_size:	27697	LSC:	1-84772	IRa:	84773-112470	SSC:	112471-128999	IRb:	129000-156698
Done	Seq#1239	NC_037388	Total	length:	151012	IRa_size:	24955	IRb_size:	24955	LSC:	1-82818	IRa:	82819-107774	SSC:	107775-126055	IRb:	126056-151012
Done	Seq#1240	MG710385	Total	length:	156929	IRa_size:	25749	IRb_size:	25749	LSC:	1-86899	IRa:	86900-112649	SSC:	112650-131178	IRb:	131179-156929
Done	Seq#1241	MG407595	Total	length:	153051	IRa_size:	20244	IRb_size:	20244	LSC:	1-93890	IRa:	93891-114135	SSC:	114136-132805	IRb:	132806-153051
Done	Seq#1242	MG407594	Total	length:	153070	IRa_size:	20244	IRb_size:	20244	LSC:	1-93898	IRa:	93899-114143	SSC:	114144-132824	IRb:	132825-153070
Done	Seq#1243	MG407593	Total	length:	153099	IRa_size:	20249	IRb_size:	20249	LSC:	1-93916	IRa:	93917-114166	SSC:	114167-132848	IRb:	132849-153099
Done	Seq#1244	MG386401	Total	length:	160771	IRa_size:	26038	IRb_size:	26038	LSC:	1-89582	IRa:	89583-115621	SSC:	115622-134731	IRb:	134732-160771
Done	Seq#1245	MF630953	Total	length:	160767	IRa_size:	26616	IRb_size:	26616	LSC:	1-88403	IRa:	88404-115020	SSC:	115021-134149	IRb:	134150-160767
Done	Seq#1246	MG214255	Total	length:	160833	IRa_size:	28426	IRb_size:	28426	LSC:	1-85709	IRa:	85710-114136	SSC:	114137-132405	IRb:	132406-160833
Done	Seq#1247	MG925366	Total	length:	155320	IRa_size:	26370	IRb_size:	26370	LSC:	1-87099	IRa:	87100-113470	SSC:	113471-128948	IRb:	128949-155320
Done	Seq#1248	MG262369	Total	length:	155085	IRa_size:	27457	IRb_size:	27457	LSC:	1-83948	IRa:	83949-111406	SSC:	111407-127626	IRb:	127627-155085
Done	Seq#1249	MG262368	Total	length:	155144	IRa_size:	27458	IRb_size:	27458	LSC:	1-84012	IRa:	84013-111471	SSC:	111472-127684	IRb:	127685-155144
Done	Seq#1250	MG262367	Total	length:	155051	IRa_size:	27457	IRb_size:	27457	LSC:	1-83915	IRa:	83916-111373	SSC:	111374-127592	IRb:	127593-155051
Done	Seq#1251	MG262366	Total	length:	155553	IRa_size:	27453	IRb_size:	27453	LSC:	1-84341	IRa:	84342-111795	SSC:	111796-128098	IRb:	128099-155553
Done	Seq#1252	MG262365	Total	length:	155038	IRa_size:	27447	IRb_size:	27447	LSC:	1-83926	IRa:	83927-111374	SSC:	111375-127589	IRb:	127590-155038
Done	Seq#1253	MG262364	Total	length:	154977	IRa_size:	27456	IRb_size:	27456	LSC:	1-83858	IRa:	83859-111315	SSC:	111316-127519	IRb:	127520-154977
Done	Seq#1254	MG262363	Total	length:	155126	IRa_size:	27456	IRb_size:	27456	LSC:	1-83976	IRa:	83977-111433	SSC:	111434-127668	IRb:	127669-155126
Done	Seq#1255	MG262362	Total	length:	156154	IRa_size:	27285	IRb_size:	27285	LSC:	1-85279	IRa:	85280-112565	SSC:	112566-128867	IRb:	128868-156154
Done	Seq#1256	MG262361	Total	length:	155697	IRa_size:	27453	IRb_size:	27453	LSC:	1-84468	IRa:	84469-111922	SSC:	111923-128242	IRb:	128243-155697
Done	Seq#1257	MG262360	Total	length:	156445	IRa_size:	27656	IRb_size:	27656	LSC:	1-84692	IRa:	84693-112349	SSC:	112350-128787	IRb:	128788-156445
Done	Seq#1258	MG262358	Total	length:	156409	IRa_size:	27550	IRb_size:	27550	LSC:	1-84803	IRa:	84804-112354	SSC:	112355-128857	IRb:	128858-156409
Done	Seq#1259	MG262357	Total	length:	156742	IRa_size:	27698	IRb_size:	27698	LSC:	1-84844	IRa:	84845-112543	SSC:	112544-129042	IRb:	129043-156742
Done	Seq#1260	MG262356	Total	length:	156637	IRa_size:	27656	IRb_size:	27656	LSC:	1-84836	IRa:	84837-112493	SSC:	112494-128979	IRb:	128980-156637
Done	Seq#1261	MG262355	Total	length:	158551	IRa_size:	28123	IRb_size:	28123	LSC:	1-85762	IRa:	85763-113886	SSC:	113887-130426	IRb:	130427-158551
Done	Seq#1262	MG262354	Total	length:	155096	IRa_size:	27428	IRb_size:	27428	LSC:	1-83673	IRa:	83674-111102	SSC:	111103-127666	IRb:	127667-155096
Done	Seq#1263	MG262353	Total	length:	157243	IRa_size:	27575	IRb_size:	27575	LSC:	1-85524	IRa:	85525-113100	SSC:	113101-129666	IRb:	129667-157243
Done	Seq#1264	MG262352	Total	length:	157080	IRa_size:	27575	IRb_size:	27575	LSC:	1-85361	IRa:	85362-112937	SSC:	112938-129503	IRb:	129504-157080
Done	Seq#1265	MG262351	Total	length:	156947	IRa_size:	27577	IRb_size:	27577	LSC:	1-85224	IRa:	85225-112802	SSC:	112803-129368	IRb:	129369-156947
Done	Seq#1266	MG262350	Total	length:	157168	IRa_size:	27705	IRb_size:	27705	LSC:	1-85072	IRa:	85073-112778	SSC:	112779-129461	IRb:	129462-157168
Done	Seq#1267	MG262349	Total	length:	156491	IRa_size:	27618	IRb_size:	27618	LSC:	1-84772	IRa:	84773-112391	SSC:	112392-128871	IRb:	128872-156491
Done	Seq#1268	MG262348	Total	length:	156800	IRa_size:	27431	IRb_size:	27431	LSC:	1-85333	IRa:	85334-112765	SSC:	112766-129367	IRb:	129368-156800
Done	Seq#1269	MG262346	Total	length:	157442	IRa_size:	27645	IRb_size:	27645	LSC:	1-85365	IRa:	85366-113011	SSC:	113012-129795	IRb:	129796-157442
Done	Seq#1270	MG262345	Total	length:	156698	IRa_size:	27697	IRb_size:	27697	LSC:	1-84772	IRa:	84773-112470	SSC:	112471-128999	IRb:	129000-156698
Done	Seq#1271	MG262344	Total	length:	156342	IRa_size:	27660	IRb_size:	27660	LSC:	1-84481	IRa:	84482-112142	SSC:	112143-128680	IRb:	128681-156342
Done	Seq#1272	MG262340	Total	length:	155055	IRa_size:	27450	IRb_size:	27450	LSC:	1-83990	IRa:	83991-111441	SSC:	111442-127603	IRb:	127604-155055
Done	Seq#1273	MG383644	Total	length:	160631	IRa_size:	25685	IRb_size:	25685	LSC:	1-90329	IRa:	90330-116015	SSC:	116016-134944	IRb:	134945-160631
Done	Seq#1274	MG913594	Total	length:	151012	IRa_size:	24955	IRb_size:	24955	LSC:	1-82818	IRa:	82819-107774	SSC:	107775-126055	IRb:	126056-151012
Done	Seq#1275	NC_036936	Total	length:	160702	IRa_size:	25823	IRb_size:	25823	LSC:	1-90114	IRa:	90115-115938	SSC:	115939-134877	IRb:	134878-160702
Done	Seq#1276	MF593893	Total	length:	160702	IRa_size:	25823	IRb_size:	25823	LSC:	1-90114	IRa:	90115-115938	SSC:	115939-134877	IRb:	134878-160702
Done	Seq#1277	NC_036384	Total	length:	138199	IRa_size:	22325	IRb_size:	22325	LSC:	1-81162	IRa:	81163-103488	SSC:	103489-115872	IRb:	115873-138199
Done	Seq#1278	KY241814	Total	length:	152224	IRa_size:	25572	IRb_size:	25572	LSC:	1-83182	IRa:	83183-108755	SSC:	108756-126650	IRb:	126651-152224
Done	Seq#1279	MF594682	Total	length:	138199	IRa_size:	22325	IRb_size:	22325	LSC:	1-81162	IRa:	81163-103488	SSC:	103489-115872	IRb:	115873-138199
Done	Seq#1280	NC_036153	Total	length:	159793	IRa_size:	25173	IRb_size:	25173	LSC:	1-89610	IRa:	89611-114784	SSC:	114785-134618	IRb:	134619-159793
Done	Seq#1281	NC_036152	Total	length:	160576	IRa_size:	25457	IRb_size:	25457	LSC:	1-89782	IRa:	89783-115240	SSC:	115241-135117	IRb:	135118-160576
Done	Seq#1282	MF539928	Total	length:	159793	IRa_size:	25173	IRb_size:	25173	LSC:	1-89610	IRa:	89611-114784	SSC:	114785-134618	IRb:	134619-159793
Done	Seq#1283	MF539927	Total	length:	160576	IRa_size:	25457	IRb_size:	25457	LSC:	1-89782	IRa:	89783-115240	SSC:	115241-135117	IRb:	135118-160576
Done	Seq#1284	NC_035967	Total	length:	160274	IRa_size:	26037	IRb_size:	26037	LSC:	1-89808	IRa:	89809-115846	SSC:	115847-134235	IRb:	134236-160274
Done	Seq#1285	NC_035966	Total	length:	160276	IRa_size:	26023	IRb_size:	26023	LSC:	1-89830	IRa:	89831-115854	SSC:	115855-134251	IRb:	134252-160276
Done	Seq#1286	NC_035965	Total	length:	160406	IRa_size:	26030	IRb_size:	26030	LSC:	1-89918	IRa:	89919-115949	SSC:	115950-134374	IRb:	134375-160406
Done	Seq#1287	NC_035960	Total	length:	160288	IRa_size:	26032	IRb_size:	26032	LSC:	1-89804	IRa:	89805-115837	SSC:	115838-134254	IRb:	134255-160288
Done	Seq#1288	MF167465	Total	length:	160351	IRa_size:	26032	IRb_size:	26032	LSC:	1-89872	IRa:	89873-115905	SSC:	115906-134317	IRb:	134318-160351
Done	Seq#1289	MF167464	Total	length:	160352	IRa_size:	26032	IRb_size:	26032	LSC:	1-89872	IRa:	89873-115905	SSC:	115906-134318	IRb:	134319-160352
Done	Seq#1290	MF167463	Total	length:	160370	IRa_size:	26032	IRb_size:	26032	LSC:	1-89874	IRa:	89875-115907	SSC:	115908-134336	IRb:	134337-160370
Done	Seq#1291	MF167462	Total	length:	160274	IRa_size:	26037	IRb_size:	26037	LSC:	1-89808	IRa:	89809-115846	SSC:	115847-134235	IRb:	134236-160274
Done	Seq#1292	MF167461	Total	length:	159729	IRa_size:	26021	IRb_size:	26021	LSC:	1-89308	IRa:	89309-115330	SSC:	115331-133706	IRb:	133707-159729
Done	Seq#1293	MF167460	Total	length:	160276	IRa_size:	26023	IRb_size:	26023	LSC:	1-89830	IRa:	89831-115854	SSC:	115855-134251	IRb:	134252-160276
Done	Seq#1294	MF167459	Total	length:	160406	IRa_size:	26030	IRb_size:	26030	LSC:	1-89918	IRa:	89919-115949	SSC:	115950-134374	IRb:	134375-160406
Done	Seq#1295	MF167458	Total	length:	160288	IRa_size:	26032	IRb_size:	26032	LSC:	1-89804	IRa:	89805-115837	SSC:	115838-134254	IRb:	134255-160288
Done	Seq#1296	MF167457	Total	length:	159734	IRa_size:	26021	IRb_size:	26021	LSC:	1-89315	IRa:	89316-115337	SSC:	115338-133711	IRb:	133712-159734
Done	Seq#1297	NC_035882	Total	length:	152570	IRa_size:	18170	IRb_size:	17863	LSC:	1-95614	IRa:	95615-113785	SSC:	113786-132878	IRb:	132879-152570
Done	Seq#1298	NC_035802	Total	length:	152675	IRa_size:	20067	IRb_size:	20067	LSC:	1-93663	IRa:	93664-113731	SSC:	113732-132606	IRb:	132607-152675
Done	Seq#1299	MF156716	Total	length:	152570	IRa_size:	18170	IRb_size:	17863	LSC:	1-95614	IRa:	95615-113785	SSC:	113786-132878	IRb:	132879-152570
Done	Seq#1300	NC_035750	Total	length:	141356	IRa_size:	22797	IRb_size:	22797	LSC:	1-83118	IRa:	83119-105916	SSC:	105917-118557	IRb:	118558-141356
Done	Seq#1301	NC_035637	Total	length:	169178	IRa_size:	35073	IRb_size:	35073	LSC:	1-87885	IRa:	87886-122959	SSC:	122960-134103	IRb:	134104-169178
Done	Seq#1302	NC_035624	Total	length:	171818	IRa_size:	42431	IRb_size:	42431	LSC:	1-79113	IRa:	79114-121545	SSC:	121546-129385	IRb:	129386-171818
Done	Seq#1303	KT833081	Total	length:	152675	IRa_size:	20067	IRb_size:	20067	LSC:	1-93663	IRa:	93664-113731	SSC:	113732-132606	IRb:	132607-152675
Done	Seq#1304	NC_035511	Total	length:	153907	IRa_size:	26200	IRb_size:	25957	LSC:	1-84032	IRa:	84033-110233	SSC:	110234-127948	IRb:	127949-153907
Done	Seq#1305	KX352464	Total	length:	171818	IRa_size:	42431	IRb_size:	42431	LSC:	1-79113	IRa:	79114-121545	SSC:	121546-129385	IRb:	129386-171818
Done	Seq#1306	LN869215	Total	length:	141356	IRa_size:	22797	IRb_size:	22797	LSC:	1-83118	IRa:	83119-105916	SSC:	105917-118557	IRb:	118558-141356
Done	Seq#1307	KY807173	Total	length:	169178	IRa_size:	35073	IRb_size:	35073	LSC:	1-87885	IRa:	87886-122959	SSC:	122960-134103	IRb:	134104-169178
Done	Seq#1308	KY912026	Total	length:	153907	IRa_size:	26200	IRb_size:	25957	LSC:	1-84032	IRa:	84033-110233	SSC:	110234-127948	IRb:	127949-153907
Done	Seq#1309	NC_034952	Total	length:	152049	IRa_size:	25623	IRb_size:	25623	LSC:	1-83891	IRa:	83892-109515	SSC:	109516-126424	IRb:	126425-152049
Done	Seq#1310	NC_034909	Total	length:	160153	IRa_size:	26384	IRb_size:	26384	LSC:	1-88130	IRa:	88131-114515	SSC:	114516-133767	IRb:	133768-160153
Done	Seq#1311	NC_034744	Total	length:	156477	IRa_size:	26080	IRb_size:	26088	LSC:	1-86246	IRa:	86247-112327	SSC:	112328-130387	IRb:	130388-156477
Done	Seq#1312	NC_034777	Total	length:	156699	IRa_size:	26529	IRb_size:	26529	LSC:	1-85000	IRa:	85001-111530	SSC:	111531-130168	IRb:	130169-156699
Done	Seq#1313	KY364194	Total	length:	156699	IRa_size:	26529	IRb_size:	26529	LSC:	1-85000	IRa:	85001-111530	SSC:	111531-130168	IRb:	130169-156699
Done	Seq#1314	KY419137	Total	length:	156477	IRa_size:	26080	IRb_size:	26088	LSC:	1-86246	IRa:	86247-112327	SSC:	112328-130387	IRb:	130388-156477
Done	Seq#1315	KY363216	Total	length:	161215	IRa_size:	26788	IRb_size:	26786	LSC:	1-89267	IRa:	89268-116056	SSC:	116057-134427	IRb:	134428-161215
Done	Seq#1316	KF572029	Total	length:	152049	IRa_size:	25623	IRb_size:	25623	LSC:	1-83891	IRa:	83892-109515	SSC:	109516-126424	IRb:	126425-152049
Done	Seq#1317	KF572028	Total	length:	152231	IRa_size:	25623	IRb_size:	25623	LSC:	1-84063	IRa:	84064-109687	SSC:	109688-126606	IRb:	126607-152231
Done	Seq#1318	KY626169	Total	length:	160153	IRa_size:	26384	IRb_size:	26384	LSC:	1-88130	IRa:	88131-114515	SSC:	114516-133767	IRb:	133768-160153
Done	Seq#1319	KX639503	Total	length:	154493	IRa_size:	24829	IRb_size:	24829	LSC:	1-83583	IRa:	83584-108413	SSC:	108414-129662	IRb:	129663-154493
Done	Seq#1320	NC_033970	Total	length:	158521	IRa_size:	25799	IRb_size:	25799	LSC:	1-86621	IRa:	86622-112421	SSC:	112422-132720	IRb:	132721-158521
Done	Seq#1321	NC_033894	Total	length:	159714	IRa_size:	26021	IRb_size:	26021	LSC:	1-89317	IRa:	89318-115339	SSC:	115340-133691	IRb:	133692-159714
Done	Seq#1322	NC_033893	Total	length:	159730	IRa_size:	26021	IRb_size:	26021	LSC:	1-89334	IRa:	89335-115356	SSC:	115357-133707	IRb:	133708-159730
Done	Seq#1323	NC_033892	Total	length:	159729	IRa_size:	25765	IRb_size:	25765	LSC:	1-89845	IRa:	89846-115611	SSC:	115612-133963	IRb:	133964-159729
Done	Seq#1324	KY039276	Total	length:	158521	IRa_size:	25799	IRb_size:	25799	LSC:	1-86621	IRa:	86622-112421	SSC:	112422-132720	IRb:	132721-158521
Done	Seq#1325	KX572149	Total	length:	152526	IRa_size:	25748	IRb_size:	25748	LSC:	1-84194	IRa:	84195-109943	SSC:	109944-126776	IRb:	126777-152526
Done	Seq#1326	KX263727	Total	length:	152205	IRa_size:	25620	IRb_size:	25620	LSC:	1-84047	IRa:	84048-109668	SSC:	109669-126583	IRb:	126584-152205
Done	Seq#1327	KX671977	Total	length:	159714	IRa_size:	26021	IRb_size:	26021	LSC:	1-89317	IRa:	89318-115339	SSC:	115340-133691	IRb:	133692-159714
Done	Seq#1328	KX671976	Total	length:	159730	IRa_size:	26021	IRb_size:	26021	LSC:	1-89334	IRa:	89335-115356	SSC:	115357-133707	IRb:	133708-159730
Done	Seq#1329	KX671975	Total	length:	159729	IRa_size:	25765	IRb_size:	25765	LSC:	1-89845	IRa:	89846-115611	SSC:	115612-133963	IRb:	133964-159729
Done	Seq#1330	NC_018114	Total	length:	143164	IRa_size:	23876	IRb_size:	23876	LSC:	1-83734	IRa:	83735-107611	SSC:	107612-119286	IRb:	119287-143164
Done	Seq#1331	NC_033409	Total	length:	160606	IRa_size:	25673	IRb_size:	25692	LSC:	1-90249	IRa:	90250-115923	SSC:	115924-134907	IRb:	134908-160606
Done	Seq#1332	KT963008	Total	length:	160367	IRa_size:	26034	IRb_size:	26034	LSC:	1-89873	IRa:	89874-115908	SSC:	115909-134331	IRb:	134332-160367
Done	Seq#1333	KT793041	Total	length:	160606	IRa_size:	25673	IRb_size:	25692	LSC:	1-90249	IRa:	90250-115923	SSC:	115924-134907	IRb:	134908-160606
Done	Seq#1334	NC_031816	Total	length:	151349	IRa_size:	24429	IRb_size:	24429	LSC:	1-83927	IRa:	83928-108357	SSC:	108358-126918	IRb:	126919-151349
Done	Seq#1335	NC_031815	Total	length:	151322	IRa_size:	24429	IRb_size:	24429	LSC:	1-83890	IRa:	83891-108320	SSC:	108321-126891	IRb:	126892-151322
Done	Seq#1336	KX499525	Total	length:	151349	IRa_size:	24429	IRb_size:	24429	LSC:	1-83927	IRa:	83928-108357	SSC:	108358-126918	IRb:	126919-151349
Done	Seq#1337	KX499524	Total	length:	151322	IRa_size:	24429	IRb_size:	24429	LSC:	1-83890	IRa:	83891-108320	SSC:	108321-126891	IRb:	126892-151322
Done	Seq#1338	KX499523	Total	length:	151322	IRa_size:	24429	IRb_size:	24429	LSC:	1-83890	IRa:	83891-108320	SSC:	108321-126891	IRb:	126892-151322
Done	Seq#1339	NC_031446	Total	length:	158824	IRa_size:	26683	IRb_size:	26683	LSC:	1-86917	IRa:	86918-113601	SSC:	113602-132139	IRb:	132140-158824
Done	Seq#1340	NC_031356	Total	length:	161077	IRa_size:	25815	IRb_size:	25815	LSC:	1-90388	IRa:	90389-116204	SSC:	116205-135260	IRb:	135261-161077
Done	Seq#1341	NC_031163	Total	length:	160041	IRa_size:	26357	IRb_size:	26357	LSC:	1-88120	IRa:	88121-114478	SSC:	114479-133682	IRb:	133683-160041
Done	Seq#1342	KU240009	Total	length:	161077	IRa_size:	25815	IRb_size:	25815	LSC:	1-90388	IRa:	90389-116204	SSC:	116205-135260	IRb:	135261-161077
Done	Seq#1343	KU240007	Total	length:	161150	IRa_size:	25824	IRb_size:	25824	LSC:	1-90445	IRa:	90446-116270	SSC:	116271-135324	IRb:	135325-161150
Done	Seq#1344	KT274030	Total	length:	158824	IRa_size:	26683	IRb_size:	26683	LSC:	1-86917	IRa:	86918-113601	SSC:	113602-132139	IRb:	132140-158824
Done	Seq#1345	KU851961	Total	length:	160041	IRa_size:	26357	IRb_size:	26357	LSC:	1-88120	IRa:	88121-114478	SSC:	114479-133682	IRb:	133683-160041
Done	Seq#1346	KM527899	Total	length:	173410	IRa_size:	45735	IRb_size:	45735	LSC:	1-75182	IRa:	75183-120918	SSC:	120919-127673	IRb:	127674-173410
Done	Seq#1347	KM527896	Total	length:	173496	IRa_size:	38459	IRb_size:	38459	LSC:	1-89721	IRa:	89722-128181	SSC:	128182-135035	IRb:	135036-173496
Done	Seq#1348	KM527895	Total	length:	173272	IRa_size:	45313	IRb_size:	45313	LSC:	1-75868	IRa:	75869-121182	SSC:	121183-127957	IRb:	127958-173272
Done	Seq#1349	KM527894	Total	length:	173196	IRa_size:	38054	IRb_size:	38054	LSC:	1-90317	IRa:	90318-128372	SSC:	128373-135140	IRb:	135141-173196
Done	Seq#1350	KM527893	Total	length:	171502	IRa_size:	38034	IRb_size:	38034	LSC:	1-88660	IRa:	88661-126695	SSC:	126696-133466	IRb:	133467-171502
Done	Seq#1351	KM527892	Total	length:	168732	IRa_size:	35950	IRb_size:	35950	LSC:	1-90007	IRa:	90008-125958	SSC:	125959-132780	IRb:	132781-168732
Done	Seq#1352	KM527888	Total	length:	171223	IRa_size:	38301	IRb_size:	38301	LSC:	1-87854	IRa:	87855-126156	SSC:	126157-132920	IRb:	132921-171223
Done	Seq#1353	GQ870669	Total	length:	160373	IRa_size:	26390	IRb_size:	26390	LSC:	1-89082	IRa:	89083-115473	SSC:	115474-133981	IRb:	133982-160373
Done	Seq#1354	KX426469	Total	length:	157611	IRa_size:	25965	IRb_size:	25965	LSC:	1-87137	IRa:	87138-113103	SSC:	113104-131645	IRb:	131646-157611
Done	Seq#1355	KX426465	Total	length:	157610	IRa_size:	26000	IRb_size:	26000	LSC:	1-87031	IRa:	87032-113032	SSC:	113033-131608	IRb:	131609-157610
Done	Seq#1356	EF044213	Total	length:	155189	IRa_size:	25906	IRb_size:	25906	LSC:	1-85167	IRa:	85168-111074	SSC:	111075-129281	IRb:	129282-155189
Done	Seq#1357	NC_030609	Total	length:	150859	IRa_size:	25533	IRb_size:	25533	LSC:	1-82065	IRa:	82066-107599	SSC:	107600-125324	IRb:	125325-150859
Done	Seq#1358	NC_030599	Total	length:	157834	IRa_size:	26392	IRb_size:	26392	LSC:	1-85964	IRa:	85965-112357	SSC:	112358-131441	IRb:	131442-157834
Done	Seq#1359	KU321892	Total	length:	150859	IRa_size:	25533	IRb_size:	25533	LSC:	1-82065	IRa:	82066-107599	SSC:	107600-125324	IRb:	125325-150859
Done	Seq#1360	KX255667	Total	length:	157834	IRa_size:	26392	IRb_size:	26392	LSC:	1-85964	IRa:	85965-112357	SSC:	112358-131441	IRb:	131442-157834
Done	Seq#1361	KX266830	Total	length:	161211	IRa_size:	26477	IRb_size:	26477	LSC:	1-88898	IRa:	88899-115376	SSC:	115377-134732	IRb:	134733-161211
Done	Seq#1362	KX266829	Total	length:	161215	IRa_size:	26434	IRb_size:	26434	LSC:	1-88975	IRa:	88976-115410	SSC:	115411-134779	IRb:	134780-161215
Done	Seq#1363	NC_030298	Total	length:	135094	IRa_size:	20834	IRb_size:	20834	LSC:	1-80977	IRa:	80978-101812	SSC:	101813-114258	IRb:	114259-135094
Done	Seq#1364	NC_030275	Total	length:	151069	IRa_size:	24624	IRb_size:	24623	LSC:	1-83541	IRa:	83542-108166	SSC:	108167-126444	IRb:	126445-151069
Done	Seq#1365	KU179220	Total	length:	135094	IRa_size:	20834	IRb_size:	20834	LSC:	1-80977	IRa:	80978-101812	SSC:	101813-114258	IRb:	114259-135094
Done	Seq#1366	KR078312	Total	length:	156817	IRa_size:	25790	IRb_size:	25790	LSC:	1-87381	IRa:	87382-113172	SSC:	113173-131025	IRb:	131026-156817
Done	Seq#1367	KR078311	Total	length:	156817	IRa_size:	25790	IRb_size:	25790	LSC:	1-87381	IRa:	87382-113172	SSC:	113173-131025	IRb:	131026-156817
Done	Seq#1368	KU314500	Total	length:	151069	IRa_size:	24624	IRb_size:	24623	LSC:	1-83541	IRa:	83542-108166	SSC:	108167-126444	IRb:	126445-151069
Done	Seq#1369	NC_030194	Total	length:	160121	IRa_size:	26996	IRb_size:	26996	LSC:	1-87733	IRa:	87734-114730	SSC:	114731-133123	IRb:	133124-160121
Done	Seq#1370	NC_030173	Total	length:	151117	IRa_size:	24524	IRb_size:	24491	LSC:	1-83801	IRa:	83802-108326	SSC:	108327-126624	IRb:	126625-151117
Done	Seq#1371	KU312928	Total	length:	151117	IRa_size:	24524	IRb_size:	24491	LSC:	1-83801	IRa:	83802-108326	SSC:	108327-126624	IRb:	126625-151117
Done	Seq#1372	KR259987	Total	length:	160121	IRa_size:	26996	IRb_size:	26996	LSC:	1-87733	IRa:	87734-114730	SSC:	114731-133123	IRb:	133124-160121
Done	Seq#1373	NC_029947	Total	length:	156367	IRa_size:	26006	IRb_size:	26006	LSC:	1-86604	IRa:	86605-112611	SSC:	112612-130360	IRb:	130361-156367
Done	Seq#1374	NC_029944	Total	length:	157692	IRa_size:	26587	IRb_size:	26587	LSC:	1-88421	IRa:	88422-115009	SSC:	115010-131103	IRb:	131104-157692
Done	Seq#1375	KT373815	Total	length:	136334	IRa_size:	20257	IRb_size:	20256	LSC:	1-82828	IRa:	82829-103086	SSC:	103087-116046	IRb:	116047-136334
Done	Seq#1376	NC_028209	Total	length:	161543	IRa_size:	27010	IRb_size:	27010	LSC:	1-88685	IRa:	88686-115696	SSC:	115697-134531	IRb:	134532-161543
Done	Seq#1377	KT312914	Total	length:	156367	IRa_size:	26006	IRb_size:	26006	LSC:	1-86604	IRa:	86605-112611	SSC:	112612-130360	IRb:	130361-156367
Done	Seq#1378	KU522472	Total	length:	157692	IRa_size:	26587	IRb_size:	26587	LSC:	1-88421	IRa:	88422-115009	SSC:	115010-131103	IRb:	131104-157692
Done	Seq#1379	KF856619	Total	length:	158995	IRa_size:	25626	IRb_size:	25626	LSC:	1-88119	IRa:	88120-113746	SSC:	113747-133367	IRb:	133368-158995
Done	Seq#1380	NC_029484	Total	length:	159208	IRa_size:	25981	IRb_size:	25981	LSC:	1-88859	IRa:	88860-114841	SSC:	114842-133226	IRb:	133227-159208
Done	Seq#1381	NC_029470	Total	length:	153356	IRa_size:	24665	IRb_size:	24664	LSC:	1-86507	IRa:	86508-111173	SSC:	111174-128690	IRb:	128691-153356
Done	Seq#1382	NC_029371	Total	length:	157197	IRa_size:	26734	IRb_size:	26734	LSC:	1-85656	IRa:	85657-112391	SSC:	112392-130461	IRb:	130462-157197
Done	Seq#1383	KT695603	Total	length:	159208	IRa_size:	25981	IRb_size:	25981	LSC:	1-88859	IRa:	88860-114841	SSC:	114842-133226	IRb:	133227-159208
Done	Seq#1384	KR011055	Total	length:	153356	IRa_size:	24665	IRb_size:	24664	LSC:	1-86507	IRa:	86508-111173	SSC:	111174-128690	IRb:	128691-153356
Done	Seq#1385	NC_026562	Total	length:	153871	IRa_size:	26005	IRb_size:	26005	LSC:	1-84045	IRa:	84046-110051	SSC:	110052-127864	IRb:	127865-153871
Done	Seq#1386	KT970611	Total	length:	157197	IRa_size:	26734	IRb_size:	26734	LSC:	1-85656	IRa:	85657-112391	SSC:	112392-130461	IRb:	130462-157197
Done	Seq#1387	KT962228	Total	length:	136462	IRa_size:	21043	IRb_size:	21043	LSC:	1-81672	IRa:	81673-102716	SSC:	102717-115417	IRb:	115418-136462
Done	Seq#1388	KM032625	Total	length:	151157	IRa_size:	24860	IRb_size:	24860	LSC:	1-88368	IRa:	88369-113229	SSC:	113230-126295	IRb:	126296-151157
Done	Seq#1389	NC_028422	Total	length:	157393	IRa_size:	26726	IRb_size:	26726	LSC:	1-86197	IRa:	86198-112924	SSC:	112925-130666	IRb:	130667-157393
Done	Seq#1390	KT588924	Total	length:	157393	IRa_size:	26726	IRb_size:	26726	LSC:	1-86197	IRa:	86198-112924	SSC:	112925-130666	IRb:	130667-157393
Done	Seq#1391	NC_028075	Total	length:	138102	IRa_size:	22309	IRb_size:	22318	LSC:	1-81016	IRa:	81017-103326	SSC:	103327-115782	IRb:	115783-138102
Done	Seq#1392	NC_028053	Total	length:	165508	IRa_size:	36211	IRb_size:	36211	LSC:	1-86320	IRa:	86321-122532	SSC:	122533-129295	IRb:	129296-165508
Done	Seq#1393	NC_028051	Total	length:	167836	IRa_size:	35870	IRb_size:	35870	LSC:	1-89290	IRa:	89291-125161	SSC:	125162-131964	IRb:	131965-167836
Done	Seq#1394	NC_028000	Total	length:	159528	IRa_size:	31043	IRb_size:	31043	LSC:	1-79329	IRa:	79330-110373	SSC:	110374-128483	IRb:	128484-159528
Done	Seq#1395	KM459517	Total	length:	165508	IRa_size:	36211	IRb_size:	36211	LSC:	1-86320	IRa:	86321-122532	SSC:	122533-129295	IRb:	129296-165508
Done	Seq#1396	KM459515	Total	length:	167836	IRa_size:	35870	IRb_size:	35870	LSC:	1-89290	IRa:	89291-125161	SSC:	125162-131964	IRb:	131965-167836
Done	Seq#1397	KT289405	Total	length:	138102	IRa_size:	22309	IRb_size:	22318	LSC:	1-81016	IRa:	81017-103326	SSC:	103327-115782	IRb:	115783-138102
Done	Seq#1398	KR779995	Total	length:	153867	IRa_size:	26005	IRb_size:	26005	LSC:	1-84041	IRa:	84042-110047	SSC:	110048-127860	IRb:	127861-153867
Done	Seq#1399	KP274871	Total	length:	153871	IRa_size:	26005	IRb_size:	26005	LSC:	1-84045	IRa:	84046-110051	SSC:	110052-127864	IRb:	127865-153871
Done	Seq#1400	NC_027728	Total	length:	161541	IRa_size:	30954	IRb_size:	30954	LSC:	1-86519	IRa:	86520-117474	SSC:	117475-130585	IRb:	130586-161541
Done	Seq#1401	KR816224	Total	length:	161541	IRa_size:	30954	IRb_size:	30954	LSC:	1-86519	IRa:	86520-117474	SSC:	117475-130585	IRb:	130586-161541
Done	Seq#1402	EU431223	Total	length:	160100	IRa_size:	26323	IRb_size:	26323	LSC:	1-88750	IRa:	88751-115074	SSC:	115075-133775	IRb:	133776-160100
Done	Seq#1403	DQ359689	Total	length:	155129	IRa_size:	25789	IRb_size:	25789	LSC:	1-84639	IRa:	84640-110429	SSC:	110430-129338	IRb:	129339-155129
Done	Seq#1404	KM088015	Total	length:	153568	IRa_size:	26448	IRb_size:	26448	LSC:	1-82739	IRa:	82740-109188	SSC:	109189-127118	IRb:	127119-153568
Done	Seq#1405	KM088014	Total	length:	153440	IRa_size:	26466	IRb_size:	26466	LSC:	1-82578	IRa:	82579-109045	SSC:	109046-126972	IRb:	126973-153440
Done	Seq#1406	KM088013	Total	length:	153529	IRa_size:	26448	IRb_size:	26448	LSC:	1-82699	IRa:	82700-109148	SSC:	109149-127079	IRb:	127080-153529
Done	Seq#1407	NC_026568	Total	length:	148343	IRa_size:	24321	IRb_size:	24303	LSC:	1-86145	IRa:	86146-110467	SSC:	110468-123626	IRb:	123627-148343
Done	Seq#1408	KP168671	Total	length:	148343	IRa_size:	24321	IRb_size:	24303	LSC:	1-86145	IRa:	86146-110467	SSC:	110468-123626	IRb:	123627-148343
Done	Seq#1409	NC_025554	Total	length:	160481	IRa_size:	27978	IRb_size:	27978	LSC:	1-85650	IRa:	85651-113629	SSC:	113630-132501	IRb:	132502-160481
Done	Seq#1410	KM454982	Total	length:	160481	IRa_size:	27978	IRb_size:	27978	LSC:	1-85650	IRa:	85651-113629	SSC:	113630-132501	IRb:	132502-160481
Done	Seq#1411	NC_024813	Total	length:	153538	IRa_size:	26459	IRb_size:	26459	LSC:	1-82695	IRa:	82696-109155	SSC:	109156-127077	IRb:	127078-153538
Done	Seq#1412	NC_024543	Total	length:	151664	IRa_size:	25197	IRb_size:	25197	LSC:	1-83445	IRa:	83446-108643	SSC:	108644-126465	IRb:	126466-151664
Done	Seq#1413	KF753634	Total	length:	151664	IRa_size:	25197	IRb_size:	25197	LSC:	1-83445	IRa:	83446-108643	SSC:	108644-126465	IRb:	126466-151664
Done	Seq#1414	KF728080	Total	length:	153538	IRa_size:	26459	IRb_size:	26459	LSC:	1-82695	IRa:	82696-109155	SSC:	109156-127077	IRb:	127078-153538
Done	Seq#1415	KF728079	Total	length:	153355	IRa_size:	26483	IRb_size:	26484	LSC:	1-82468	IRa:	82469-108952	SSC:	108953-126869	IRb:	126870-153355
Done	Seq#1416	NC_024728	Total	length:	151991	IRa_size:	26342	IRb_size:	26341	LSC:	1-81770	IRa:	81771-108113	SSC:	108114-125648	IRb:	125649-151991
Done	Seq#1417	KF769143	Total	length:	151991	IRa_size:	26342	IRb_size:	26341	LSC:	1-81770	IRa:	81771-108113	SSC:	108114-125648	IRb:	125649-151991
Done	Seq#1418	NC_024669	Total	length:	139731	IRa_size:	21797	IRb_size:	21797	LSC:	1-83256	IRa:	83257-105054	SSC:	105055-117933	IRb:	117934-139731
Done	Seq#1419	NC_024668	Total	length:	139394	IRa_size:	21796	IRb_size:	21796	LSC:	1-82924	IRa:	82925-104721	SSC:	104722-117596	IRb:	117597-139394
Done	Seq#1420	KJ722540	Total	length:	139731	IRa_size:	21797	IRb_size:	21797	LSC:	1-83256	IRa:	83257-105054	SSC:	105055-117933	IRb:	117934-139731
Done	Seq#1421	KJ722536	Total	length:	139394	IRa_size:	21796	IRb_size:	21796	LSC:	1-82924	IRa:	82925-104721	SSC:	104722-117596	IRb:	117597-139394
Done	Seq#1422	DQ383815	Total	length:	151104	IRa_size:	24631	IRb_size:	24631	LSC:	1-83531	IRa:	83532-108163	SSC:	108164-126471	IRb:	126472-151104
Done	Seq#1423	KF562709	Total	length:	134537	IRa_size:	20800	IRb_size:	20800	LSC:	1-80587	IRa:	80588-101388	SSC:	101389-113735	IRb:	113736-134537
Done	Seq#1424	NC_021433	Total	length:	155308	IRa_size:	26303	IRb_size:	26311	LSC:	1-85213	IRa:	85214-111517	SSC:	111518-128995	IRb:	128996-155308
Done	Seq#1425	NC_021429	Total	length:	156904	IRa_size:	26694	IRb_size:	26701	LSC:	1-85642	IRa:	85643-112337	SSC:	112338-130201	IRb:	130202-156904
Done	Seq#1426	NC_021432	Total	length:	156286	IRa_size:	26697	IRb_size:	26697	LSC:	1-84969	IRa:	84970-111667	SSC:	111668-129587	IRb:	129588-156286
Done	Seq#1427	KC876129	Total	length:	155308	IRa_size:	26303	IRb_size:	26311	LSC:	1-85213	IRa:	85214-111517	SSC:	111518-128995	IRb:	128996-155308
Done	Seq#1428	KC876127	Total	length:	156286	IRa_size:	26697	IRb_size:	26697	LSC:	1-84969	IRa:	84970-111667	SSC:	111668-129587	IRb:	129588-156286
Done	Seq#1429	KC876126	Total	length:	154769	IRa_size:	26431	IRb_size:	26431	LSC:	1-85367	IRa:	85368-111799	SSC:	111800-128336	IRb:	128337-154769
Done	Seq#1430	KC876122	Total	length:	156904	IRa_size:	26694	IRb_size:	26701	LSC:	1-85642	IRa:	85643-112337	SSC:	112338-130201	IRb:	130202-156904
Done	Seq#1431	NC_016727	Total	length:	151583	IRa_size:	26006	IRb_size:	26006	LSC:	1-82259	IRa:	82260-108266	SSC:	108267-125575	IRb:	125576-151583
Done	Seq#1432	NC_011713	Total	length:	136048	IRa_size:	21542	IRb_size:	21542	LSC:	1-80714	IRa:	80715-102257	SSC:	102258-114505	IRb:	114506-136048
Done	Seq#1433	NC_012615	Total	length:	159924	IRa_size:	26606	IRb_size:	26606	LSC:	1-88327	IRa:	88328-114934	SSC:	114935-133316	IRb:	133317-159924
Done	Seq#1434	NC_010433	Total	length:	161453	IRa_size:	26953	IRb_size:	26953	LSC:	1-89295	IRa:	89296-116249	SSC:	116250-134499	IRb:	134500-161453
Done	Seq#1435	NC_008335	Total	length:	161791	IRa_size:	25064	IRb_size:	25064	LSC:	1-92151	IRa:	92152-117216	SSC:	117217-136725	IRb:	136726-161791
Done	Seq#1436	JF746994	Total	length:	143164	IRa_size:	23876	IRb_size:	23876	LSC:	1-83734	IRa:	83735-107611	SSC:	107612-119286	IRb:	119287-143164
Done	Seq#1437	JF715057	Total	length:	151583	IRa_size:	26006	IRb_size:	26006	LSC:	1-82259	IRa:	82260-108266	SSC:	108267-125575	IRb:	125576-151583
Done	Seq#1438	GU811709	Total	length:	158462	IRa_size:	27274	IRb_size:	27274	LSC:	1-86199	IRa:	86200-113474	SSC:	113475-131186	IRb:	131187-158462
Done	Seq#1439	AJ400848	Total	length:	150725	IRa_size:	25071	IRb_size:	25071	LSC:	1-82720	IRa:	82721-107792	SSC:	107793-125652	IRb:	125653-150725
Done	Seq#1440	MF445415	Total	length:	152461	IRa_size:	25660	IRb_size:	25660	LSC:	1-83554	IRa:	83555-109215	SSC:	109216-126799	IRb:	126800-152461
Done	Seq#1441	NC_042906	Total	length:	157085	IRa_size:	27071	IRb_size:	27071	LSC:	1-85305	IRa:	85306-112377	SSC:	112378-130012	IRb:	130013-157085
Done	Seq#1442	NC_042796	Total	length:	152461	IRa_size:	25660	IRb_size:	25660	LSC:	1-83554	IRa:	83555-109215	SSC:	109216-126799	IRb:	126800-152461
Done	Seq#1443	NC_042787	Total	length:	151089	IRa_size:	24952	IRb_size:	24952	LSC:	1-82878	IRa:	82879-107831	SSC:	107832-126135	IRb:	126136-151089
Done	Seq#1444	NC_042726	Total	length:	154804	IRa_size:	26480	IRb_size:	26480	LSC:	1-83701	IRa:	83702-110182	SSC:	110183-128189	IRb:	128190-154804
Done	Seq#1445	NC_042720	Total	length:	163330	IRa_size:	26868	IRb_size:	26868	LSC:	1-91511	IRa:	91512-118380	SSC:	118381-136460	IRb:	136461-163330
Done	Seq#1446	NC_042672	Total	length:	138137	IRa_size:	21802	IRb_size:	21802	LSC:	1-81672	IRa:	81673-103475	SSC:	103476-116333	IRb:	116334-138137
Done	Seq#1447	NC_042671	Total	length:	139460	IRa_size:	21792	IRb_size:	21792	LSC:	1-82997	IRa:	82998-104790	SSC:	104791-117666	IRb:	117667-139460
Done	Seq#1448	MH929090	Total	length:	160239	IRa_size:	26352	IRb_size:	26352	LSC:	1-88356	IRa:	88357-114709	SSC:	114710-133885	IRb:	133886-160239
Done	Seq#1449	MH708163	Total	length:	163330	IRa_size:	26868	IRb_size:	26868	LSC:	1-91511	IRa:	91512-118380	SSC:	118381-136460	IRb:	136461-163330
Done	Seq#1450	MH748538	Total	length:	154804	IRa_size:	26480	IRb_size:	26480	LSC:	1-83701	IRa:	83702-110182	SSC:	110183-128189	IRb:	128190-154804
Done	Seq#1451	MK056235	Total	length:	157085	IRa_size:	27071	IRb_size:	27071	LSC:	1-85305	IRa:	85306-112377	SSC:	112378-130012	IRb:	130013-157085
Done	Seq#1452	NC_042197	Total	length:	159843	IRa_size:	26916	IRb_size:	26916	LSC:	1-87393	IRa:	87394-114310	SSC:	114311-132925	IRb:	132926-159843
Done	Seq#1453	NC_042159	Total	length:	153673	IRa_size:	26462	IRb_size:	26462	LSC:	1-82797	IRa:	82798-109260	SSC:	109261-127210	IRb:	127211-153673
Done	Seq#1454	NC_042158	Total	length:	153697	IRa_size:	26451	IRb_size:	26451	LSC:	1-82815	IRa:	82816-109267	SSC:	109268-127245	IRb:	127246-153697
Done	Seq#1455	NC_042157	Total	length:	153608	IRa_size:	26468	IRb_size:	26468	LSC:	1-82669	IRa:	82670-109138	SSC:	109139-127138	IRb:	127139-153608
Done	Seq#1456	NC_042156	Total	length:	153605	IRa_size:	26480	IRb_size:	26480	LSC:	1-82659	IRa:	82660-109140	SSC:	109141-127123	IRb:	127124-153605
Done	Seq#1457	NC_042155	Total	length:	153710	IRa_size:	26510	IRb_size:	26510	LSC:	1-82689	IRa:	82690-109200	SSC:	109201-127198	IRb:	127199-153710
Done	Seq#1458	NC_042154	Total	length:	153621	IRa_size:	26445	IRb_size:	26445	LSC:	1-82744	IRa:	82745-109190	SSC:	109191-127175	IRb:	127176-153621
Done	Seq#1459	NC_042148	Total	length:	158737	IRa_size:	26088	IRb_size:	26088	LSC:	1-88003	IRa:	88004-114092	SSC:	114093-132647	IRb:	132648-158737
Done	Seq#1460	MF287373	Total	length:	152462	IRa_size:	25660	IRb_size:	25660	LSC:	1-83555	IRa:	83556-109216	SSC:	109217-126800	IRb:	126801-152462
Done	Seq#1461	MF287372	Total	length:	152461	IRa_size:	25660	IRb_size:	25660	LSC:	1-83554	IRa:	83555-109215	SSC:	109216-126799	IRb:	126800-152461
Done	Seq#1462	MK552323	Total	length:	151089	IRa_size:	24952	IRb_size:	24952	LSC:	1-82878	IRa:	82879-107831	SSC:	107832-126135	IRb:	126136-151089
Done	Seq#1463	MK351986	Total	length:	158737	IRa_size:	26088	IRb_size:	26088	LSC:	1-88003	IRa:	88004-114092	SSC:	114093-132647	IRb:	132648-158737
Done	Seq#1464	MH410122	Total	length:	138137	IRa_size:	21802	IRb_size:	21802	LSC:	1-81672	IRa:	81673-103475	SSC:	103476-116333	IRb:	116334-138137
Done	Seq#1465	MH410121	Total	length:	139460	IRa_size:	21792	IRb_size:	21792	LSC:	1-82997	IRa:	82998-104790	SSC:	104791-117666	IRb:	117667-139460
Done	Seq#1466	NC_041581	Total	length:	156953	IRa_size:	26080	IRb_size:	26080	LSC:	1-86593	IRa:	86594-112674	SSC:	112675-130871	IRb:	130872-156953
Done	Seq#1467	NC_041544	Total	length:	156217	IRa_size:	26479	IRb_size:	26479	LSC:	1-85676	IRa:	85677-112156	SSC:	112157-129736	IRb:	129737-156217
Done	Seq#1468	NC_041543	Total	length:	159110	IRa_size:	26548	IRb_size:	26548	LSC:	1-88306	IRa:	88307-114855	SSC:	114856-132560	IRb:	132561-159110
Done	Seq#1469	NC_041542	Total	length:	157448	IRa_size:	27819	IRb_size:	27819	LSC:	1-84908	IRa:	84909-112728	SSC:	112729-129627	IRb:	129628-157448
Done	Seq#1470	NC_041541	Total	length:	151243	IRa_size:	23671	IRb_size:	23671	LSC:	1-86554	IRa:	86555-110226	SSC:	110227-127570	IRb:	127571-151243
Done	Seq#1471	NC_041540	Total	length:	155525	IRa_size:	26225	IRb_size:	26225	LSC:	1-85215	IRa:	85216-111441	SSC:	111442-129298	IRb:	129299-155525
Done	Seq#1472	NC_041539	Total	length:	156791	IRa_size:	26231	IRb_size:	26231	LSC:	1-85749	IRa:	85750-111981	SSC:	111982-130558	IRb:	130559-156791
Done	Seq#1473	NC_041538	Total	length:	155434	IRa_size:	24532	IRb_size:	24532	LSC:	1-86672	IRa:	86673-111205	SSC:	111206-130900	IRb:	130901-155434
Done	Seq#1474	NC_041537	Total	length:	155218	IRa_size:	25160	IRb_size:	25160	LSC:	1-87114	IRa:	87115-112275	SSC:	112276-130056	IRb:	130057-155218
Done	Seq#1475	NC_041536	Total	length:	159251	IRa_size:	27423	IRb_size:	27423	LSC:	1-87593	IRa:	87594-115017	SSC:	115018-131826	IRb:	131827-159251
Done	Seq#1476	NC_041535	Total	length:	151916	IRa_size:	23571	IRb_size:	23571	LSC:	1-87226	IRa:	87227-110798	SSC:	110799-128343	IRb:	128344-151916
Done	Seq#1477	NC_041534	Total	length:	155900	IRa_size:	26784	IRb_size:	26784	LSC:	1-85901	IRa:	85902-112686	SSC:	112687-129114	IRb:	129115-155900
Done	Seq#1478	NC_041533	Total	length:	159370	IRa_size:	26570	IRb_size:	26570	LSC:	1-88481	IRa:	88482-115052	SSC:	115053-132798	IRb:	132799-159370
Done	Seq#1479	NC_041532	Total	length:	156167	IRa_size:	26404	IRb_size:	26404	LSC:	1-85021	IRa:	85022-111426	SSC:	111427-129761	IRb:	129762-156167
Done	Seq#1480	NC_041531	Total	length:	158355	IRa_size:	26534	IRb_size:	26534	LSC:	1-87481	IRa:	87482-114016	SSC:	114017-131819	IRb:	131820-158355
Done	Seq#1481	NC_041530	Total	length:	163660	IRa_size:	31911	IRb_size:	31911	LSC:	1-82939	IRa:	82940-114851	SSC:	114852-131747	IRb:	131748-163660
Done	Seq#1482	NC_041529	Total	length:	161795	IRa_size:	26646	IRb_size:	26646	LSC:	1-91130	IRa:	91131-117777	SSC:	117778-135147	IRb:	135148-161795
Done	Seq#1483	NC_041528	Total	length:	161429	IRa_size:	26476	IRb_size:	26476	LSC:	1-91120	IRa:	91121-117597	SSC:	117598-134951	IRb:	134952-161429
Done	Seq#1484	NC_041527	Total	length:	158787	IRa_size:	26613	IRb_size:	26613	LSC:	1-88150	IRa:	88151-114764	SSC:	114765-132172	IRb:	132173-158787
Done	Seq#1485	NC_041526	Total	length:	160493	IRa_size:	31277	IRb_size:	31277	LSC:	1-80152	IRa:	80153-111430	SSC:	111431-129214	IRb:	129215-160493
Done	Seq#1486	NC_041525	Total	length:	159638	IRa_size:	26566	IRb_size:	26566	LSC:	1-88792	IRa:	88793-115359	SSC:	115360-133070	IRb:	133071-159638
Done	Seq#1487	NC_041488	Total	length:	158015	IRa_size:	26382	IRb_size:	26382	LSC:	1-86325	IRa:	86326-112708	SSC:	112709-131631	IRb:	131632-158015
Done	Seq#1488	NC_041479	Total	length:	164383	IRa_size:	30977	IRb_size:	30977	LSC:	1-84926	IRa:	84927-115904	SSC:	115905-133404	IRb:	133405-164383
Done	Seq#1489	NC_041478	Total	length:	153134	IRa_size:	26533	IRb_size:	26533	LSC:	1-82719	IRa:	82720-109253	SSC:	109254-126599	IRb:	126600-153134
Done	Seq#1490	NC_041477	Total	length:	159647	IRa_size:	31037	IRb_size:	31037	LSC:	1-79441	IRa:	79442-110479	SSC:	110480-128608	IRb:	128609-159647
Done	Seq#1491	NC_041476	Total	length:	156939	IRa_size:	25990	IRb_size:	25990	LSC:	1-87193	IRa:	87194-113184	SSC:	113185-130947	IRb:	130948-156939
Done	Seq#1492	NC_041475	Total	length:	160415	IRa_size:	26495	IRb_size:	26495	LSC:	1-89018	IRa:	89019-115514	SSC:	115515-133918	IRb:	133919-160415
Done	Seq#1493	NC_041474	Total	length:	157603	IRa_size:	26353	IRb_size:	26353	LSC:	1-86625	IRa:	86626-112979	SSC:	112980-131248	IRb:	131249-157603
Done	Seq#1494	NC_041446	Total	length:	157326	IRa_size:	26626	IRb_size:	26626	LSC:	1-85733	IRa:	85734-112360	SSC:	112361-130698	IRb:	130699-157326
Done	Seq#1495	NC_041439	Total	length:	160054	IRa_size:	25691	IRb_size:	25691	LSC:	1-89786	IRa:	89787-115478	SSC:	115479-134361	IRb:	134362-160054
Done	Seq#1496	MK361027	Total	length:	159843	IRa_size:	26916	IRb_size:	26916	LSC:	1-87393	IRa:	87394-114310	SSC:	114311-132925	IRb:	132926-159843
Done	Seq#1497	MH992113	Total	length:	153673	IRa_size:	26462	IRb_size:	26462	LSC:	1-82797	IRa:	82798-109260	SSC:	109261-127210	IRb:	127211-153673
Done	Seq#1498	MH992112	Total	length:	153697	IRa_size:	26451	IRb_size:	26451	LSC:	1-82815	IRa:	82816-109267	SSC:	109268-127245	IRb:	127246-153697
Done	Seq#1499	MH992111	Total	length:	153608	IRa_size:	26468	IRb_size:	26468	LSC:	1-82669	IRa:	82670-109138	SSC:	109139-127138	IRb:	127139-153608
Done	Seq#1500	MH992110	Total	length:	153605	IRa_size:	26480	IRb_size:	26480	LSC:	1-82659	IRa:	82660-109140	SSC:	109141-127123	IRb:	127124-153605
Done	Seq#1501	MH992109	Total	length:	153710	IRa_size:	26510	IRb_size:	26510	LSC:	1-82689	IRa:	82690-109200	SSC:	109201-127198	IRb:	127199-153710
Done	Seq#1502	MH992108	Total	length:	153621	IRa_size:	26445	IRb_size:	26445	LSC:	1-82744	IRa:	82745-109190	SSC:	109191-127175	IRb:	127176-153621
Done	Seq#1503	MH727532	Total	length:	160054	IRa_size:	25691	IRb_size:	25691	LSC:	1-89786	IRa:	89787-115478	SSC:	115479-134361	IRb:	134362-160054
Done	Seq#1504	NC_041210	Total	length:	156381	IRa_size:	26018	IRb_size:	26018	LSC:	1-85725	IRa:	85726-111744	SSC:	111745-130361	IRb:	130362-156381
Done	Seq#1505	NC_041209	Total	length:	156392	IRa_size:	26032	IRb_size:	26032	LSC:	1-85480	IRa:	85481-111513	SSC:	111514-130358	IRb:	130359-156392
Done	Seq#1506	MH252075	Total	length:	156953	IRa_size:	26080	IRb_size:	26080	LSC:	1-86593	IRa:	86594-112674	SSC:	112675-130871	IRb:	130872-156953
Done	Seq#1507	MK569502	Total	length:	163921	IRa_size:	27432	IRb_size:	27432	LSC:	1-91688	IRa:	91689-119121	SSC:	119122-136487	IRb:	136488-163921
Done	Seq#1508	MK569501	Total	length:	160078	IRa_size:	26622	IRb_size:	26622	LSC:	1-88539	IRa:	88540-115162	SSC:	115163-133454	IRb:	133455-160078
Done	Seq#1509	MK569500	Total	length:	156217	IRa_size:	26479	IRb_size:	26479	LSC:	1-85676	IRa:	85677-112156	SSC:	112157-129736	IRb:	129737-156217
Done	Seq#1510	MK569499	Total	length:	159110	IRa_size:	26548	IRb_size:	26548	LSC:	1-88306	IRa:	88307-114855	SSC:	114856-132560	IRb:	132561-159110
Done	Seq#1511	MK569498	Total	length:	161934	IRa_size:	26594	IRb_size:	26594	LSC:	1-91411	IRa:	91412-118006	SSC:	118007-135338	IRb:	135339-161934
Done	Seq#1512	MK569497	Total	length:	157448	IRa_size:	27819	IRb_size:	27819	LSC:	1-84908	IRa:	84909-112728	SSC:	112729-129627	IRb:	129628-157448
Done	Seq#1513	MK569496	Total	length:	151243	IRa_size:	23671	IRb_size:	23671	LSC:	1-86554	IRa:	86555-110226	SSC:	110227-127570	IRb:	127571-151243
Done	Seq#1514	MK569495	Total	length:	160089	IRa_size:	27068	IRb_size:	27068	LSC:	1-87147	IRa:	87148-114216	SSC:	114217-133019	IRb:	133020-160089
Done	Seq#1515	MK569494	Total	length:	160470	IRa_size:	31072	IRb_size:	31072	LSC:	1-80630	IRa:	80631-111703	SSC:	111704-129396	IRb:	129397-160470
Done	Seq#1516	MK569493	Total	length:	155525	IRa_size:	26225	IRb_size:	26225	LSC:	1-85215	IRa:	85216-111441	SSC:	111442-129298	IRb:	129299-155525
Done	Seq#1517	MK569492	Total	length:	156791	IRa_size:	26231	IRb_size:	26231	LSC:	1-85749	IRa:	85750-111981	SSC:	111982-130558	IRb:	130559-156791
Done	Seq#1518	MK569491	Total	length:	163561	IRa_size:	31115	IRb_size:	31115	LSC:	1-82299	IRa:	82300-113415	SSC:	113416-132444	IRb:	132445-163561
Done	Seq#1519	MK569490	Total	length:	164383	IRa_size:	30977	IRb_size:	30977	LSC:	1-84926	IRa:	84927-115904	SSC:	115905-133404	IRb:	133405-164383
Done	Seq#1520	MK569489	Total	length:	155434	IRa_size:	24532	IRb_size:	24532	LSC:	1-86672	IRa:	86673-111205	SSC:	111206-130900	IRb:	130901-155434
Done	Seq#1521	MK569488	Total	length:	155218	IRa_size:	25160	IRb_size:	25160	LSC:	1-87114	IRa:	87115-112275	SSC:	112276-130056	IRb:	130057-155218
Done	Seq#1522	MK569487	Total	length:	159251	IRa_size:	27423	IRb_size:	27423	LSC:	1-87593	IRa:	87594-115017	SSC:	115018-131826	IRb:	131827-159251
Done	Seq#1523	MK569486	Total	length:	151916	IRa_size:	23571	IRb_size:	23571	LSC:	1-87226	IRa:	87227-110798	SSC:	110799-128343	IRb:	128344-151916
Done	Seq#1524	MK569485	Total	length:	153134	IRa_size:	26533	IRb_size:	26533	LSC:	1-82719	IRa:	82720-109253	SSC:	109254-126599	IRb:	126600-153134
Done	Seq#1525	MK569484	Total	length:	155900	IRa_size:	26784	IRb_size:	26784	LSC:	1-85901	IRa:	85902-112686	SSC:	112687-129114	IRb:	129115-155900
Done	Seq#1526	MK569483	Total	length:	154849	IRa_size:	26185	IRb_size:	26185	LSC:	1-85184	IRa:	85185-111370	SSC:	111371-128662	IRb:	128663-154849
Done	Seq#1527	MK569482	Total	length:	159647	IRa_size:	31037	IRb_size:	31037	LSC:	1-79441	IRa:	79442-110479	SSC:	110480-128608	IRb:	128609-159647
Done	Seq#1528	MK569481	Total	length:	159370	IRa_size:	26570	IRb_size:	26570	LSC:	1-88481	IRa:	88482-115052	SSC:	115053-132798	IRb:	132799-159370
Done	Seq#1529	MK569480	Total	length:	156167	IRa_size:	26404	IRb_size:	26404	LSC:	1-85021	IRa:	85022-111426	SSC:	111427-129761	IRb:	129762-156167
Done	Seq#1530	MK569479	Total	length:	156939	IRa_size:	25990	IRb_size:	25990	LSC:	1-87193	IRa:	87194-113184	SSC:	113185-130947	IRb:	130948-156939
Done	Seq#1531	MK569478	Total	length:	160415	IRa_size:	26495	IRb_size:	26495	LSC:	1-89018	IRa:	89019-115514	SSC:	115515-133918	IRb:	133919-160415
Done	Seq#1532	MK569477	Total	length:	158355	IRa_size:	26534	IRb_size:	26534	LSC:	1-87481	IRa:	87482-114016	SSC:	114017-131819	IRb:	131820-158355
Done	Seq#1533	MK569476	Total	length:	163660	IRa_size:	31911	IRb_size:	31911	LSC:	1-82939	IRa:	82940-114851	SSC:	114852-131747	IRb:	131748-163660
Done	Seq#1534	MK569475	Total	length:	161795	IRa_size:	26646	IRb_size:	26646	LSC:	1-91130	IRa:	91131-117777	SSC:	117778-135147	IRb:	135148-161795
Done	Seq#1535	MK569474	Total	length:	161429	IRa_size:	26476	IRb_size:	26476	LSC:	1-91120	IRa:	91121-117597	SSC:	117598-134951	IRb:	134952-161429
Done	Seq#1536	MK569473	Total	length:	158787	IRa_size:	26613	IRb_size:	26613	LSC:	1-88150	IRa:	88151-114764	SSC:	114765-132172	IRb:	132173-158787
Done	Seq#1537	MK569472	Total	length:	160493	IRa_size:	31277	IRb_size:	31277	LSC:	1-80152	IRa:	80153-111430	SSC:	111431-129214	IRb:	129215-160493
Done	Seq#1538	MK569471	Total	length:	160384	IRa_size:	31253	IRb_size:	31253	LSC:	1-80238	IRa:	80239-111492	SSC:	111493-129129	IRb:	129130-160384
Done	Seq#1539	MK569470	Total	length:	157603	IRa_size:	26353	IRb_size:	26353	LSC:	1-86625	IRa:	86626-112979	SSC:	112980-131248	IRb:	131249-157603
Done	Seq#1540	MK569469	Total	length:	159638	IRa_size:	26566	IRb_size:	26566	LSC:	1-88792	IRa:	88793-115359	SSC:	115360-133070	IRb:	133071-159638
Done	Seq#1541	MK569468	Total	length:	155834	IRa_size:	26280	IRb_size:	26280	LSC:	1-86339	IRa:	86340-112620	SSC:	112621-129552	IRb:	129553-155834
Done	Seq#1542	MK353211	Total	length:	156971	IRa_size:	25950	IRb_size:	25950	LSC:	1-86674	IRa:	86675-112625	SSC:	112626-131019	IRb:	131020-156971
Done	Seq#1543	MK353210	Total	length:	156971	IRa_size:	25950	IRb_size:	25950	LSC:	1-86674	IRa:	86675-112625	SSC:	112626-131019	IRb:	131020-156971
Done	Seq#1544	MK533615	Total	length:	158015	IRa_size:	26382	IRb_size:	26382	LSC:	1-86325	IRa:	86326-112708	SSC:	112709-131631	IRb:	131632-158015
Done	Seq#1545	MH321184	Total	length:	156978	IRa_size:	26571	IRb_size:	26571	LSC:	1-85494	IRa:	85495-112066	SSC:	112067-130405	IRb:	130406-156978
Done	Seq#1546	MH321183	Total	length:	157326	IRa_size:	26626	IRb_size:	26626	LSC:	1-85733	IRa:	85734-112360	SSC:	112361-130698	IRb:	130699-157326
Done	Seq#1547	MK209638	Total	length:	156381	IRa_size:	26018	IRb_size:	26018	LSC:	1-85725	IRa:	85726-111744	SSC:	111745-130361	IRb:	130362-156381
Done	Seq#1548	MK209637	Total	length:	156392	IRa_size:	26032	IRb_size:	26032	LSC:	1-85480	IRa:	85481-111513	SSC:	111514-130358	IRb:	130359-156392
Done	Seq#1549	MG021326	Total	length:	152705	IRa_size:	20064	IRb_size:	20064	LSC:	1-93681	IRa:	93682-113746	SSC:	113747-132639	IRb:	132640-152705
Done	Seq#1550	MK159176	Total	length:	152079	IRa_size:	25202	IRb_size:	25202	LSC:	1-83554	IRa:	83555-108757	SSC:	108758-126875	IRb:	126876-152079
Done	Seq#1551	NC_040222	Total	length:	153164	IRa_size:	26508	IRb_size:	26508	LSC:	1-82238	IRa:	82239-108747	SSC:	108748-126654	IRb:	126655-153164
Done	Seq#1552	MH036493	Total	length:	158614	IRa_size:	26514	IRb_size:	26514	LSC:	1-87060	IRa:	87061-113575	SSC:	113576-132098	IRb:	132099-158614
Done	Seq#1553	MH029495	Total	length:	151969	IRa_size:	26609	IRb_size:	26609	LSC:	1-81402	IRa:	81403-108012	SSC:	108013-125358	IRb:	125359-151969
Done	Seq#1554	MH329190	Total	length:	160248	IRa_size:	27152	IRb_size:	27152	LSC:	1-87484	IRa:	87485-114637	SSC:	114638-133094	IRb:	133095-160248
Done	Seq#1555	MG800828	Total	length:	160274	IRa_size:	26586	IRb_size:	26586	LSC:	1-88268	IRa:	88269-114855	SSC:	114856-133686	IRb:	133687-160274
Done	Seq#1556	MH346374	Total	length:	155755	IRa_size:	26413	IRb_size:	26413	LSC:	1-84998	IRa:	84999-111412	SSC:	111413-129340	IRb:	129341-155755
Done	Seq#1557	MH394207	Total	length:	154793	IRa_size:	25207	IRb_size:	25207	LSC:	1-86419	IRa:	86420-111627	SSC:	111628-129584	IRb:	129585-154793
Done	Seq#1558	MH287351	Total	length:	156129	IRa_size:	26207	IRb_size:	26207	LSC:	1-85284	IRa:	85285-111492	SSC:	111493-129921	IRb:	129922-156129
Done	Seq#1559	NC_040141	Total	length:	159398	IRa_size:	26269	IRb_size:	26269	LSC:	1-88166	IRa:	88167-114436	SSC:	114437-133128	IRb:	133129-159398
Done	Seq#1560	NC_040121	Total	length:	151689	IRa_size:	25575	IRb_size:	25575	LSC:	1-82903	IRa:	82904-108479	SSC:	108480-126113	IRb:	126114-151689
Done	Seq#1561	NC_040002	Total	length:	139640	IRa_size:	21795	IRb_size:	21795	LSC:	1-83221	IRa:	83222-105017	SSC:	105018-117843	IRb:	117844-139640
Done	Seq#1562	NC_039985	Total	length:	106259	IRa_size:	4305	IRb_size:	4305	LSC:	1-80391	IRa:	80392-84697	SSC:	84698-101952	IRb:	101953-106259
Done	Seq#1563	MH926357	Total	length:	153164	IRa_size:	26508	IRb_size:	26508	LSC:	1-82238	IRa:	82239-108747	SSC:	108748-126654	IRb:	126655-153164
Done	Seq#1564	MH117939	Total	length:	139640	IRa_size:	21795	IRb_size:	21795	LSC:	1-83221	IRa:	83222-105017	SSC:	105018-117843	IRb:	117844-139640
Done	Seq#1565	MH325022	Total	length:	106259	IRa_size:	4305	IRb_size:	4305	LSC:	1-80391	IRa:	80392-84697	SSC:	84698-101952	IRb:	101953-106259
Done	Seq#1566	MH325021	Total	length:	106259	IRa_size:	4305	IRb_size:	4305	LSC:	1-80391	IRa:	80392-84697	SSC:	84698-101952	IRb:	101953-106259
Done	Seq#1567	NC_039676	Total	length:	154307	IRa_size:	27080	IRb_size:	27080	LSC:	1-82255	IRa:	82256-109336	SSC:	109337-127225	IRb:	127226-154307
Done	Seq#1568	NC_039675	Total	length:	154224	IRa_size:	27080	IRb_size:	27080	LSC:	1-82118	IRa:	82119-109199	SSC:	109200-127142	IRb:	127143-154224
Done	Seq#1569	NC_039674	Total	length:	155261	IRa_size:	27241	IRb_size:	27241	LSC:	1-82430	IRa:	82431-109672	SSC:	109673-128018	IRb:	128019-155261
Done	Seq#1570	NC_039673	Total	length:	154407	IRa_size:	27207	IRb_size:	27207	LSC:	1-81845	IRa:	81846-109053	SSC:	109054-127198	IRb:	127199-154407
Done	Seq#1571	NC_039672	Total	length:	154672	IRa_size:	27208	IRb_size:	27208	LSC:	1-81982	IRa:	81983-109191	SSC:	109192-127462	IRb:	127463-154672
Done	Seq#1572	NC_039776	Total	length:	156697	IRa_size:	26524	IRb_size:	26524	LSC:	1-84989	IRa:	84990-111514	SSC:	111515-130171	IRb:	130172-156697
Done	Seq#1573	NC_039742	Total	length:	158512	IRa_size:	26496	IRb_size:	26496	LSC:	1-87128	IRa:	87129-113625	SSC:	113626-132014	IRb:	132015-158512
Done	Seq#1574	MH261357	Total	length:	151689	IRa_size:	25575	IRb_size:	25575	LSC:	1-82903	IRa:	82904-108479	SSC:	108480-126113	IRb:	126114-151689
Done	Seq#1575	MG835449	Total	length:	159398	IRa_size:	26269	IRb_size:	26269	LSC:	1-88166	IRa:	88167-114436	SSC:	114437-133128	IRb:	133129-159398
Done	Seq#1576	MH293451	Total	length:	156697	IRa_size:	26524	IRb_size:	26524	LSC:	1-84989	IRa:	84990-111514	SSC:	111515-130171	IRb:	130172-156697
Done	Seq#1577	NC_039418	Total	length:	171642	IRa_size:	40342	IRb_size:	40342	LSC:	1-72296	IRa:	72297-112639	SSC:	112640-131298	IRb:	131299-171642
Done	Seq#1578	MH191382	Total	length:	154307	IRa_size:	27080	IRb_size:	27080	LSC:	1-82255	IRa:	82256-109336	SSC:	109337-127225	IRb:	127226-154307
Done	Seq#1579	MH191381	Total	length:	154224	IRa_size:	27080	IRb_size:	27080	LSC:	1-82118	IRa:	82119-109199	SSC:	109200-127142	IRb:	127143-154224
Done	Seq#1580	MH191380	Total	length:	155261	IRa_size:	27241	IRb_size:	27241	LSC:	1-82430	IRa:	82431-109672	SSC:	109673-128018	IRb:	128019-155261
Done	Seq#1581	MH191379	Total	length:	154407	IRa_size:	27207	IRb_size:	27207	LSC:	1-81845	IRa:	81846-109053	SSC:	109054-127198	IRb:	127199-154407
Done	Seq#1582	MH177871	Total	length:	154672	IRa_size:	27208	IRb_size:	27208	LSC:	1-81982	IRa:	81983-109191	SSC:	109192-127462	IRb:	127463-154672
Done	Seq#1583	MH006686	Total	length:	158512	IRa_size:	26496	IRb_size:	26496	LSC:	1-87128	IRa:	87129-113625	SSC:	113626-132014	IRb:	132015-158512
Done	Seq#1584	MH607377	Total	length:	161124	IRa_size:	25814	IRb_size:	25814	LSC:	1-90424	IRa:	90425-116239	SSC:	116240-135308	IRb:	135309-161124
Done	Seq#1585	MG813874	Total	length:	171642	IRa_size:	40342	IRb_size:	40342	LSC:	1-72296	IRa:	72297-112639	SSC:	112640-131298	IRb:	131299-171642
Done	Seq#1586	NC_039161	Total	length:	156244	IRa_size:	25809	IRb_size:	25809	LSC:	1-85913	IRa:	85914-111723	SSC:	111724-130433	IRb:	130434-156244
Done	Seq#1587	NC_039160	Total	length:	156502	IRa_size:	25850	IRb_size:	25850	LSC:	1-86065	IRa:	86066-111916	SSC:	111917-130650	IRb:	130651-156502
Done	Seq#1588	NC_039159	Total	length:	156502	IRa_size:	25852	IRb_size:	25851	LSC:	1-86047	IRa:	86048-111900	SSC:	111901-130649	IRb:	130650-156502
Done	Seq#1589	MG735675	Total	length:	156244	IRa_size:	25809	IRb_size:	25809	LSC:	1-85913	IRa:	85914-111723	SSC:	111724-130433	IRb:	130434-156244
Done	Seq#1590	MG735674	Total	length:	156502	IRa_size:	25850	IRb_size:	25850	LSC:	1-86065	IRa:	86066-111916	SSC:	111917-130650	IRb:	130651-156502
Done	Seq#1591	MG735673	Total	length:	156502	IRa_size:	25852	IRb_size:	25851	LSC:	1-86047	IRa:	86048-111900	SSC:	111901-130649	IRb:	130650-156502
Done	Seq#1592	NC_038204	Total	length:	152551	IRa_size:	20049	IRb_size:	20049	LSC:	1-93652	IRa:	93653-113702	SSC:	113703-132502	IRb:	132503-152551
Done	Seq#1593	NC_038161	Total	length:	162708	IRa_size:	32882	IRb_size:	32882	LSC:	1-84011	IRa:	84012-116894	SSC:	116895-129824	IRb:	129825-162708
Done	Seq#1594	NC_038170	Total	length:	163200	IRa_size:	33142	IRb_size:	33142	LSC:	1-84059	IRa:	84060-117202	SSC:	117203-130056	IRb:	130057-163200
Done	Seq#1595	KY247143	Total	length:	162708	IRa_size:	32882	IRb_size:	32882	LSC:	1-84011	IRa:	84012-116894	SSC:	116895-129824	IRb:	129825-162708
Done	Seq#1596	KY247142	Total	length:	163200	IRa_size:	33142	IRb_size:	33142	LSC:	1-84059	IRa:	84060-117202	SSC:	117203-130056	IRb:	130057-163200
Done	Seq#1597	MG814009	Total	length:	156399	IRa_size:	25822	IRb_size:	25822	LSC:	1-85956	IRa:	85957-111779	SSC:	111780-130575	IRb:	130576-156399
Done	Seq#1598	NC_037849	Total	length:	158039	IRa_size:	26389	IRb_size:	26389	LSC:	1-86174	IRa:	86175-112564	SSC:	112565-131648	IRb:	131649-158039
Done	Seq#1599	NC_037951	Total	length:	158023	IRa_size:	26460	IRb_size:	26460	LSC:	1-86762	IRa:	86763-113223	SSC:	113224-131561	IRb:	131562-158023
Done	Seq#1600	NC_037850	Total	length:	157851	IRa_size:	26383	IRb_size:	26383	LSC:	1-86053	IRa:	86054-112437	SSC:	112438-131466	IRb:	131467-157851
Done	Seq#1601	NC_037759	Total	length:	154549	IRa_size:	26440	IRb_size:	26440	LSC:	1-84410	IRa:	84411-110851	SSC:	110852-128107	IRb:	128108-154549
Done	Seq#1602	NC_037699	Total	length:	151967	IRa_size:	26609	IRb_size:	26609	LSC:	1-81394	IRa:	81395-108004	SSC:	108005-125356	IRb:	125357-151967
Done	Seq#1603	NC_037690	Total	length:	150783	IRa_size:	25672	IRb_size:	25672	LSC:	1-86265	IRa:	86266-111938	SSC:	111939-125109	IRb:	125110-150783
Done	Seq#1604	MH178404	Total	length:	152551	IRa_size:	20049	IRb_size:	20049	LSC:	1-93652	IRa:	93653-113702	SSC:	113703-132502	IRb:	132503-152551
Done	Seq#1605	MG738665	Total	length:	158023	IRa_size:	26460	IRb_size:	26460	LSC:	1-86762	IRa:	86763-113223	SSC:	113224-131561	IRb:	131562-158023
Done	Seq#1606	MG602257	Total	length:	157851	IRa_size:	26383	IRb_size:	26383	LSC:	1-86053	IRa:	86054-112437	SSC:	112438-131466	IRb:	131467-157851
Done	Seq#1607	MG602256	Total	length:	158039	IRa_size:	26389	IRb_size:	26389	LSC:	1-86174	IRa:	86175-112564	SSC:	112565-131648	IRb:	131649-158039
Done	Seq#1608	MG590100	Total	length:	151967	IRa_size:	26609	IRb_size:	26609	LSC:	1-81394	IRa:	81395-108004	SSC:	108005-125356	IRb:	125357-151967
Done	Seq#1609	MG585353	Total	length:	154549	IRa_size:	26440	IRb_size:	26440	LSC:	1-84410	IRa:	84411-110851	SSC:	110852-128107	IRb:	128108-154549
Done	Seq#1610	NC_037495	Total	length:	156960	IRa_size:	25522	IRb_size:	25522	LSC:	1-87605	IRa:	87606-113128	SSC:	113129-131436	IRb:	131437-156960
Done	Seq#1611	NC_037432	Total	length:	154482	IRa_size:	26493	IRb_size:	26493	LSC:	1-83429	IRa:	83430-109923	SSC:	109924-127987	IRb:	127988-154482
Done	Seq#1612	MG573060	Total	length:	153826	IRa_size:	26007	IRb_size:	26007	LSC:	1-84063	IRa:	84064-110071	SSC:	110072-127818	IRb:	127819-153826
Done	Seq#1613	MG470845	Total	length:	156738	IRa_size:	25507	IRb_size:	25507	LSC:	1-87497	IRa:	87498-113005	SSC:	113006-131229	IRb:	131230-156738
Done	Seq#1614	MG470844	Total	length:	156960	IRa_size:	25522	IRb_size:	25522	LSC:	1-87605	IRa:	87606-113128	SSC:	113129-131436	IRb:	131437-156960
Done	Seq#1615	KY883663	Total	length:	153771	IRa_size:	26194	IRb_size:	26194	LSC:	1-83599	IRa:	83600-109794	SSC:	109795-127575	IRb:	127576-153771
Done	Seq#1616	KU951523	Total	length:	156971	IRa_size:	25951	IRb_size:	25951	LSC:	1-86673	IRa:	86674-112625	SSC:	112626-131019	IRb:	131020-156971
Done	Seq#1617	KY820583	Total	length:	150783	IRa_size:	25672	IRb_size:	25672	LSC:	1-86265	IRa:	86266-111938	SSC:	111939-125109	IRb:	125110-150783
Done	Seq#1618	NC_037212	Total	length:	145201	IRa_size:	25270	IRb_size:	25270	LSC:	1-81567	IRa:	81568-106838	SSC:	106839-119929	IRb:	119930-145201
Done	Seq#1619	NC_037191	Total	length:	160329	IRa_size:	26984	IRb_size:	26984	LSC:	1-88525	IRa:	88526-115510	SSC:	115511-133343	IRb:	133344-160329
Done	Seq#1620	NC_027223	Total	length:	153854	IRa_size:	26008	IRb_size:	26008	LSC:	1-84028	IRa:	84029-110037	SSC:	110038-127844	IRb:	127845-153854
Done	Seq#1621	MG356709	Total	length:	160752	IRa_size:	26032	IRb_size:	26032	LSC:	1-89516	IRa:	89517-115549	SSC:	115550-134718	IRb:	134719-160752
Done	Seq#1622	MG739457	Total	length:	154482	IRa_size:	26493	IRb_size:	26493	LSC:	1-83429	IRa:	83430-109923	SSC:	109924-127987	IRb:	127988-154482
Done	Seq#1623	MG181954	Total	length:	145201	IRa_size:	25270	IRb_size:	25270	LSC:	1-81567	IRa:	81568-106838	SSC:	106839-119929	IRb:	119930-145201
Done	Seq#1624	NC_037040	Total	length:	151846	IRa_size:	26375	IRb_size:	26375	LSC:	1-82131	IRa:	82132-108507	SSC:	108508-125469	IRb:	125470-151846
Done	Seq#1625	NC_037039	Total	length:	151803	IRa_size:	26328	IRb_size:	26328	LSC:	1-81635	IRa:	81636-107964	SSC:	107965-125473	IRb:	125474-151803
Done	Seq#1626	NC_037038	Total	length:	152224	IRa_size:	26351	IRb_size:	26351	LSC:	1-81992	IRa:	81993-108344	SSC:	108345-125871	IRb:	125872-152224
Done	Seq#1627	NC_036990	Total	length:	170920	IRa_size:	41805	IRb_size:	41805	LSC:	1-68845	IRa:	68846-110651	SSC:	110652-129113	IRb:	129114-170920
Done	Seq#1628	NC_036989	Total	length:	170958	IRa_size:	40741	IRb_size:	40741	LSC:	1-70995	IRa:	70996-111737	SSC:	111738-130215	IRb:	130216-170958
Done	Seq#1629	NC_036930	Total	length:	160798	IRa_size:	25829	IRb_size:	25829	LSC:	1-90230	IRa:	90231-116060	SSC:	116061-134967	IRb:	134968-160798
Done	Seq#1630	NC_036929	Total	length:	158346	IRa_size:	25890	IRb_size:	25890	LSC:	1-87668	IRa:	87669-113559	SSC:	113560-132454	IRb:	132455-158346
Done	Seq#1631	MF359247	Total	length:	160329	IRa_size:	26984	IRb_size:	26984	LSC:	1-88525	IRa:	88526-115510	SSC:	115511-133343	IRb:	133344-160329
Done	Seq#1632	KX852399	Total	length:	160798	IRa_size:	25829	IRb_size:	25829	LSC:	1-90230	IRa:	90231-116060	SSC:	116061-134967	IRb:	134968-160798
Done	Seq#1633	KX852398	Total	length:	158346	IRa_size:	25890	IRb_size:	25890	LSC:	1-87668	IRa:	87669-113559	SSC:	113560-132454	IRb:	132455-158346
Done	Seq#1634	KX911972	Total	length:	161156	IRa_size:	25857	IRb_size:	25857	LSC:	1-90442	IRa:	90443-116300	SSC:	116301-135297	IRb:	135298-161156
Done	Seq#1635	KX911971	Total	length:	161225	IRa_size:	25843	IRb_size:	25843	LSC:	1-90536	IRa:	90537-116380	SSC:	116381-135380	IRb:	135381-161225
Done	Seq#1636	MF947710	Total	length:	151846	IRa_size:	26375	IRb_size:	26375	LSC:	1-82131	IRa:	82132-108507	SSC:	108508-125469	IRb:	125470-151846
Done	Seq#1637	MF947709	Total	length:	151803	IRa_size:	26328	IRb_size:	26328	LSC:	1-81635	IRa:	81636-107964	SSC:	107965-125473	IRb:	125474-151803
Done	Seq#1638	MF947708	Total	length:	152224	IRa_size:	26351	IRb_size:	26351	LSC:	1-81992	IRa:	81993-108344	SSC:	108345-125871	IRb:	125872-152224
Done	Seq#1639	MF990291	Total	length:	170920	IRa_size:	41805	IRb_size:	41805	LSC:	1-68845	IRa:	68846-110651	SSC:	110652-129113	IRb:	129114-170920
Done	Seq#1640	MF990290	Total	length:	170958	IRa_size:	40741	IRb_size:	40741	LSC:	1-70995	IRa:	70996-111737	SSC:	111738-130215	IRb:	130216-170958
Done	Seq#1641	NC_036373	Total	length:	146498	IRa_size:	25455	IRb_size:	25455	LSC:	1-83810	IRa:	83811-109266	SSC:	109267-121041	IRb:	121042-146498
Done	Seq#1642	NC_036372	Total	length:	146497	IRa_size:	25455	IRb_size:	25455	LSC:	1-83809	IRa:	83810-109265	SSC:	109266-121040	IRb:	121041-146497
Done	Seq#1643	NC_036423	Total	length:	152931	IRa_size:	25309	IRb_size:	25309	LSC:	1-84183	IRa:	84184-109493	SSC:	109494-127620	IRb:	127621-152931
Done	Seq#1644	NC_036368	Total	length:	159834	IRa_size:	26352	IRb_size:	26352	LSC:	1-87951	IRa:	87952-114304	SSC:	114305-133480	IRb:	133481-159834
Done	Seq#1645	NC_036342	Total	length:	159269	IRa_size:	26714	IRb_size:	26714	LSC:	1-87126	IRa:	87127-113841	SSC:	113842-132553	IRb:	132554-159269
Done	Seq#1646	MF683841	Total	length:	152931	IRa_size:	25309	IRb_size:	25309	LSC:	1-84183	IRa:	84184-109493	SSC:	109494-127620	IRb:	127621-152931
Done	Seq#1647	KT726909	Total	length:	146491	IRa_size:	25455	IRb_size:	25455	LSC:	1-83803	IRa:	83804-109259	SSC:	109260-121034	IRb:	121035-146491
Done	Seq#1648	KT726908	Total	length:	146498	IRa_size:	25455	IRb_size:	25455	LSC:	1-83810	IRa:	83811-109266	SSC:	109267-121041	IRb:	121042-146498
Done	Seq#1649	KT726907	Total	length:	146497	IRa_size:	25455	IRb_size:	25455	LSC:	1-83809	IRa:	83810-109265	SSC:	109266-121040	IRb:	121041-146497
Done	Seq#1650	MF062434	Total	length:	159834	IRa_size:	26352	IRb_size:	26352	LSC:	1-87951	IRa:	87952-114304	SSC:	114305-133480	IRb:	133481-159834
Done	Seq#1651	KY849819	Total	length:	159269	IRa_size:	26714	IRb_size:	26714	LSC:	1-87126	IRa:	87127-113841	SSC:	113842-132553	IRb:	132554-159269
Done	Seq#1652	NC_036069	Total	length:	158741	IRa_size:	26231	IRb_size:	26231	LSC:	1-87508	IRa:	87509-113740	SSC:	113741-132508	IRb:	132509-158741
Done	Seq#1653	NC_035999	Total	length:	156674	IRa_size:	26674	IRb_size:	26674	LSC:	1-85099	IRa:	85100-111774	SSC:	111775-129999	IRb:	130000-156674
Done	Seq#1654	NC_035970	Total	length:	157176	IRa_size:	26541	IRb_size:	26541	LSC:	1-85698	IRa:	85699-112240	SSC:	112241-130634	IRb:	130635-157176
Done	Seq#1655	MF687003	Total	length:	158741	IRa_size:	26231	IRb_size:	26231	LSC:	1-87508	IRa:	87509-113740	SSC:	113741-132508	IRb:	132509-158741
Done	Seq#1656	KX822777	Total	length:	156674	IRa_size:	26674	IRb_size:	26674	LSC:	1-85099	IRa:	85100-111774	SSC:	111775-129999	IRb:	130000-156674
Done	Seq#1657	KX790362	Total	length:	157176	IRa_size:	26541	IRb_size:	26541	LSC:	1-85698	IRa:	85699-112240	SSC:	112241-130634	IRb:	130635-157176
Done	Seq#1658	NC_035718	Total	length:	154405	IRa_size:	27179	IRb_size:	27179	LSC:	1-82994	IRa:	82995-110174	SSC:	110175-127224	IRb:	127225-154405
Done	Seq#1659	NC_035661	Total	length:	155951	IRa_size:	26810	IRb_size:	26810	LSC:	1-85883	IRa:	85884-112694	SSC:	112695-129139	IRb:	129140-155951
Done	Seq#1660	NC_035623	Total	length:	152687	IRa_size:	25637	IRb_size:	25637	LSC:	1-84427	IRa:	84428-110065	SSC:	110066-127048	IRb:	127049-152687
Done	Seq#1661	KY873324	Total	length:	155951	IRa_size:	26810	IRb_size:	26810	LSC:	1-85883	IRa:	85884-112694	SSC:	112695-129139	IRb:	129140-155951
Done	Seq#1662	KY817592	Total	length:	152687	IRa_size:	25637	IRb_size:	25637	LSC:	1-84427	IRa:	84428-110065	SSC:	110066-127048	IRb:	127049-152687
Done	Seq#1663	KY817591	Total	length:	154405	IRa_size:	27179	IRb_size:	27179	LSC:	1-82994	IRa:	82995-110174	SSC:	110175-127224	IRb:	127225-154405
Done	Seq#1664	NC_035418	Total	length:	158725	IRa_size:	26088	IRb_size:	26088	LSC:	1-87995	IRa:	87996-114084	SSC:	114085-132635	IRb:	132636-158725
Done	Seq#1665	KY709672	Total	length:	158725	IRa_size:	26088	IRb_size:	26088	LSC:	1-87995	IRa:	87996-114084	SSC:	114085-132635	IRb:	132636-158725
Done	Seq#1666	NC_030486	Total	length:	135151	IRa_size:	20917	IRb_size:	20917	LSC:	1-80668	IRa:	80669-101586	SSC:	101587-114232	IRb:	114233-135151
Done	Seq#1667	NC_015818	Total	length:	153207	IRa_size:	25057	IRb_size:	25057	LSC:	1-84353	IRa:	84354-109411	SSC:	109412-128148	IRb:	128149-153207
Done	Seq#1668	NC_015821	Total	length:	152890	IRa_size:	24632	IRb_size:	24632	LSC:	1-86117	IRa:	86118-110750	SSC:	110751-128256	IRb:	128257-152890
Done	Seq#1669	NC_015804	Total	length:	158355	IRa_size:	27991	IRb_size:	27991	LSC:	1-85231	IRa:	85232-113223	SSC:	113224-130362	IRb:	130363-158355
Done	Seq#1670	NC_034708	Total	length:	151058	IRa_size:	25857	IRb_size:	25857	LSC:	1-81917	IRa:	81918-107775	SSC:	107776-125199	IRb:	125200-151058
Done	Seq#1671	KY401426	Total	length:	151058	IRa_size:	25857	IRb_size:	25857	LSC:	1-81917	IRa:	81918-107775	SSC:	107776-125199	IRb:	125200-151058
Done	Seq#1672	KY084475	Total	length:	153945	IRa_size:	25967	IRb_size:	25967	LSC:	1-84139	IRa:	84140-110107	SSC:	110108-127976	IRb:	127977-153945
Done	Seq#1673	KX904873	Total	length:	156672	IRa_size:	26112	IRb_size:	26112	LSC:	1-86185	IRa:	86186-112298	SSC:	112299-130558	IRb:	130559-156672
Done	Seq#1674	KX904871	Total	length:	157877	IRa_size:	25858	IRb_size:	25858	LSC:	1-87399	IRa:	87400-113258	SSC:	113259-132018	IRb:	132019-157877
Done	Seq#1675	NC_033975	Total	length:	160390	IRa_size:	26415	IRb_size:	26415	LSC:	1-88250	IRa:	88251-114666	SSC:	114667-133974	IRb:	133975-160390
Done	Seq#1676	NC_033878	Total	length:	158305	IRa_size:	26279	IRb_size:	26279	LSC:	1-86811	IRa:	86812-113091	SSC:	113092-132024	IRb:	132025-158305
Done	Seq#1677	KY457242	Total	length:	160390	IRa_size:	26415	IRb_size:	26415	LSC:	1-88250	IRa:	88251-114666	SSC:	114667-133974	IRb:	133975-160390
Done	Seq#1678	KX510276	Total	length:	158305	IRa_size:	26279	IRb_size:	26279	LSC:	1-86811	IRa:	86812-113091	SSC:	113092-132024	IRb:	132025-158305
Done	Seq#1679	KM282190	Total	length:	136501	IRa_size:	20876	IRb_size:	20876	LSC:	1-82156	IRa:	82157-103033	SSC:	103034-115623	IRb:	115624-136501
Done	Seq#1680	KT003925	Total	length:	128921	IRa_size:	23000	IRb_size:	23000	LSC:	1-74286	IRa:	74287-97287	SSC:	97288-105919	IRb:	105920-128921
Done	Seq#1681	KJ512176	Total	length:	131016	IRa_size:	23093	IRb_size:	23093	LSC:	1-75814	IRa:	75815-98908	SSC:	98909-107922	IRb:	107923-131016
Done	Seq#1682	NC_032401	Total	length:	152682	IRa_size:	25651	IRb_size:	25651	LSC:	1-84399	IRa:	84400-110051	SSC:	110052-127029	IRb:	127030-152682
Done	Seq#1683	KT894821	Total	length:	152682	IRa_size:	25651	IRb_size:	25651	LSC:	1-84399	IRa:	84400-110051	SSC:	110052-127029	IRb:	127030-152682
Done	Seq#1684	NC_032040	Total	length:	157074	IRa_size:	25986	IRb_size:	25986	LSC:	1-86431	IRa:	86432-112418	SSC:	112419-131086	IRb:	131087-157074
Done	Seq#1685	NC_032034	Total	length:	134561	IRa_size:	21011	IRb_size:	21011	LSC:	1-80012	IRa:	80013-101024	SSC:	101025-113548	IRb:	113549-134561
Done	Seq#1686	NC_032033	Total	length:	135584	IRa_size:	21012	IRb_size:	21017	LSC:	1-81026	IRa:	81027-102039	SSC:	102040-114565	IRb:	114566-135584
Done	Seq#1687	KX258651	Total	length:	157074	IRa_size:	25986	IRb_size:	25986	LSC:	1-86431	IRa:	86432-112418	SSC:	112419-131086	IRb:	131087-157074
Done	Seq#1688	KX765279	Total	length:	134561	IRa_size:	21011	IRb_size:	21011	LSC:	1-80012	IRa:	80013-101024	SSC:	101025-113548	IRb:	113549-134561
Done	Seq#1689	KX765278	Total	length:	135584	IRa_size:	21012	IRb_size:	21017	LSC:	1-81026	IRa:	81027-102039	SSC:	102040-114565	IRb:	114566-135584
Done	Seq#1690	KP202881	Total	length:	147092	IRa_size:	23343	IRb_size:	23326	LSC:	1-86777	IRa:	86778-110121	SSC:	110122-122646	IRb:	122647-147092
Done	Seq#1691	NC_031849	Total	length:	160191	IRa_size:	26625	IRb_size:	26625	LSC:	1-88523	IRa:	88524-115149	SSC:	115150-133564	IRb:	133565-160191
Done	Seq#1692	KX752098	Total	length:	160191	IRa_size:	26625	IRb_size:	26625	LSC:	1-88523	IRa:	88524-115149	SSC:	115150-133564	IRb:	133565-160191
Done	Seq#1693	NC_031373	Total	length:	160350	IRa_size:	26034	IRb_size:	26034	LSC:	1-89873	IRa:	89874-115908	SSC:	115909-134314	IRb:	134315-160350
Done	Seq#1694	KX424843	Total	length:	160350	IRa_size:	26034	IRb_size:	26034	LSC:	1-89873	IRa:	89874-115908	SSC:	115909-134314	IRb:	134315-160350
Done	Seq#1695	NC_031205	Total	length:	173410	IRa_size:	45735	IRb_size:	45735	LSC:	1-75182	IRa:	75183-120918	SSC:	120919-127673	IRb:	127674-173410
Done	Seq#1696	NC_031203	Total	length:	170569	IRa_size:	38161	IRb_size:	38161	LSC:	1-87544	IRa:	87545-125706	SSC:	125707-132406	IRb:	132407-170569
Done	Seq#1697	NC_031201	Total	length:	173272	IRa_size:	45313	IRb_size:	45313	LSC:	1-75868	IRa:	75869-121182	SSC:	121183-127957	IRb:	127958-173272
Done	Seq#1698	NC_031200	Total	length:	173196	IRa_size:	38054	IRb_size:	38054	LSC:	1-90317	IRa:	90318-128372	SSC:	128373-135140	IRb:	135141-173196
Done	Seq#1699	NC_031199	Total	length:	171502	IRa_size:	38034	IRb_size:	38034	LSC:	1-88660	IRa:	88661-126695	SSC:	126696-133466	IRb:	133467-171502
Done	Seq#1700	NC_031198	Total	length:	168732	IRa_size:	35950	IRb_size:	35950	LSC:	1-90007	IRa:	90008-125958	SSC:	125959-132780	IRb:	132781-168732
Done	Seq#1701	NC_031197	Total	length:	170212	IRa_size:	38153	IRb_size:	38153	LSC:	1-87165	IRa:	87166-125319	SSC:	125320-132057	IRb:	132058-170212
Done	Seq#1702	NC_031196	Total	length:	171665	IRa_size:	45636	IRb_size:	45636	LSC:	1-73631	IRa:	73632-119268	SSC:	119269-126027	IRb:	126028-171665
Done	Seq#1703	NC_031194	Total	length:	171223	IRa_size:	38301	IRb_size:	38301	LSC:	1-87854	IRa:	87855-126156	SSC:	126157-132920	IRb:	132921-171223
Done	Seq#1704	NC_031193	Total	length:	170963	IRa_size:	38138	IRb_size:	38138	LSC:	1-87906	IRa:	87907-126045	SSC:	126046-132823	IRb:	132824-170963
Done	Seq#1705	NC_031202	Total	length:	173496	IRa_size:	38459	IRb_size:	38459	LSC:	1-89721	IRa:	89722-128181	SSC:	128182-135035	IRb:	135036-173496
Done	Seq#1706	KM527897	Total	length:	170569	IRa_size:	38161	IRb_size:	38161	LSC:	1-87544	IRa:	87545-125706	SSC:	125707-132406	IRb:	132407-170569
Done	Seq#1707	KM527890	Total	length:	171665	IRa_size:	45636	IRb_size:	45636	LSC:	1-73631	IRa:	73632-119268	SSC:	119269-126027	IRb:	126028-171665
Done	Seq#1708	KM527887	Total	length:	170963	IRa_size:	38138	IRb_size:	38138	LSC:	1-87906	IRa:	87907-126045	SSC:	126046-132823	IRb:	132824-170963
Done	Seq#1709	NC_030767	Total	length:	139860	IRa_size:	21821	IRb_size:	21821	LSC:	1-83383	IRa:	83384-105205	SSC:	105206-118038	IRb:	118039-139860
Done	Seq#1710	LC160131	Total	length:	141416	IRa_size:	22796	IRb_size:	22796	LSC:	1-83142	IRa:	83143-105939	SSC:	105940-118618	IRb:	118619-141416
Done	Seq#1711	KX372537	Total	length:	139860	IRa_size:	21821	IRb_size:	21821	LSC:	1-83383	IRa:	83384-105205	SSC:	105206-118038	IRb:	118039-139860
Done	Seq#1712	HQ285842	Total	length:	161191	IRa_size:	26808	IRb_size:	26808	LSC:	1-89210	IRa:	89211-116019	SSC:	116020-134381	IRb:	134382-161191
Done	Seq#1713	FJ754270	Total	length:	163307	IRa_size:	26063	IRb_size:	26063	LSC:	1-91848	IRa:	91849-117912	SSC:	117913-137242	IRb:	137243-163307
Done	Seq#1714	NC_030527	Total	length:	162039	IRa_size:	27043	IRb_size:	27079	LSC:	1-89551	IRa:	89552-116595	SSC:	116596-134958	IRb:	134959-162039
Done	Seq#1715	NC_030526	Total	length:	162218	IRa_size:	27057	IRb_size:	27073	LSC:	1-89704	IRa:	89705-116762	SSC:	116763-135143	IRb:	135144-162218
Done	Seq#1716	KU833246	Total	length:	135151	IRa_size:	20917	IRb_size:	20917	LSC:	1-80668	IRa:	80669-101586	SSC:	101587-114232	IRb:	114233-135151
Done	Seq#1717	KU756562	Total	length:	162039	IRa_size:	27043	IRb_size:	27079	LSC:	1-89551	IRa:	89552-116595	SSC:	116596-134958	IRb:	134959-162039
Done	Seq#1718	KU756561	Total	length:	162218	IRa_size:	27057	IRb_size:	27073	LSC:	1-89704	IRa:	89705-116762	SSC:	116763-135143	IRb:	135144-162218
Done	Seq#1719	NC_030282	Total	length:	156193	IRa_size:	25903	IRb_size:	25903	LSC:	1-86365	IRa:	86366-112269	SSC:	112270-130288	IRb:	130289-156193
Done	Seq#1720	KU900232	Total	length:	156193	IRa_size:	25903	IRb_size:	25903	LSC:	1-86365	IRa:	86366-112269	SSC:	112270-130288	IRb:	130289-156193
Done	Seq#1721	NC_029829	Total	length:	155934	IRa_size:	26159	IRb_size:	26159	LSC:	1-86560	IRa:	86561-112720	SSC:	112721-129773	IRb:	129774-155934
Done	Seq#1722	KT820665	Total	length:	155934	IRa_size:	26159	IRb_size:	26159	LSC:	1-86560	IRa:	86561-112720	SSC:	112721-129773	IRb:	129774-155934
Done	Seq#1723	NC_029370	Total	length:	153448	IRa_size:	25631	IRb_size:	25631	LSC:	1-84588	IRa:	84589-110220	SSC:	110221-127816	IRb:	127817-153448
Done	Seq#1724	KT948988	Total	length:	153448	IRa_size:	25631	IRb_size:	25631	LSC:	1-84588	IRa:	84589-110220	SSC:	110221-127816	IRb:	127817-153448
Done	Seq#1725	NC_028012	Total	length:	128921	IRa_size:	23000	IRb_size:	23000	LSC:	1-74286	IRa:	74287-97287	SSC:	97288-105919	IRb:	105920-128921
Done	Seq#1726	NC_027829	Total	length:	131016	IRa_size:	23093	IRb_size:	23093	LSC:	1-75814	IRa:	75815-98908	SSC:	98909-107922	IRb:	107923-131016
Done	Seq#1727	HQ731441	Total	length:	139677	IRa_size:	22703	IRb_size:	22703	LSC:	1-81730	IRa:	81731-104434	SSC:	104435-116972	IRb:	116973-139677
Done	Seq#1728	HQ822121	Total	length:	139619	IRa_size:	22697	IRb_size:	22697	LSC:	1-81660	IRa:	81661-104358	SSC:	104359-116920	IRb:	116921-139619
Done	Seq#1729	FJ754269	Total	length:	163206	IRa_size:	26051	IRb_size:	26051	LSC:	1-91761	IRa:	91762-117813	SSC:	117814-137153	IRb:	137154-163206
Done	Seq#1730	EF380352	Total	length:	157772	IRa_size:	26132	IRb_size:	26132	LSC:	1-87108	IRa:	87109-113241	SSC:	113242-131639	IRb:	131640-157772
Done	Seq#1731	DQ354691	Total	length:	160866	IRa_size:	25833	IRb_size:	25833	LSC:	1-90380	IRa:	90381-116214	SSC:	116215-135031	IRb:	135032-160866
Done	Seq#1732	NC_026787	Total	length:	152069	IRa_size:	26618	IRb_size:	26618	LSC:	1-81466	IRa:	81467-108085	SSC:	108086-125450	IRb:	125451-152069
Done	Seq#1733	NC_027607	Total	length:	156366	IRa_size:	25881	IRb_size:	25881	LSC:	1-86476	IRa:	86477-112358	SSC:	112359-130483	IRb:	130484-156366
Done	Seq#1734	KP462883	Total	length:	152069	IRa_size:	26618	IRb_size:	26618	LSC:	1-81466	IRa:	81467-108085	SSC:	108086-125450	IRb:	125451-152069
Done	Seq#1735	KR136270	Total	length:	156366	IRa_size:	25881	IRb_size:	25881	LSC:	1-86476	IRa:	86477-112358	SSC:	112359-130483	IRb:	130484-156366
Done	Seq#1736	KR184827	Total	length:	153848	IRa_size:	26008	IRb_size:	26008	LSC:	1-84025	IRa:	84026-110034	SSC:	110035-127838	IRb:	127839-153848
Done	Seq#1737	KR363961	Total	length:	153854	IRa_size:	26008	IRb_size:	26008	LSC:	1-84028	IRa:	84029-110037	SSC:	110038-127844	IRb:	127845-153854
Done	Seq#1738	KJ825856	Total	length:	137614	IRa_size:	21264	IRb_size:	21266	LSC:	1-82386	IRa:	82387-103651	SSC:	103652-116346	IRb:	116347-137614
Done	Seq#1739	NC_026847	Total	length:	162618	IRa_size:	45488	IRb_size:	45488	LSC:	1-37395	IRa:	37396-82884	SSC:	82885-117128	IRb:	117129-162618
Done	Seq#1740	NC_026835	Total	length:	159927	IRa_size:	25410	IRb_size:	25411	LSC:	1-88651	IRa:	88652-114062	SSC:	114063-134277	IRb:	134278-159927
Done	Seq#1741	JQ742090	Total	length:	159927	IRa_size:	25410	IRb_size:	25411	LSC:	1-88651	IRa:	88652-114062	SSC:	114063-134277	IRb:	134278-159927
Done	Seq#1742	KJ523886	Total	length:	162618	IRa_size:	45488	IRb_size:	45488	LSC:	1-37395	IRa:	37396-82884	SSC:	82885-117128	IRb:	117129-162618
Done	Seq#1743	HM596070	Total	length:	153207	IRa_size:	25057	IRb_size:	25057	LSC:	1-84353	IRa:	84354-109411	SSC:	109412-128148	IRb:	128149-153207
Done	Seq#1744	HM596073	Total	length:	152890	IRa_size:	24632	IRb_size:	24632	LSC:	1-86117	IRa:	86118-110750	SSC:	110751-128256	IRb:	128257-152890
Done	Seq#1745	HM596072	Total	length:	158355	IRa_size:	27991	IRb_size:	27991	LSC:	1-85231	IRa:	85232-113223	SSC:	113224-130362	IRb:	130363-158355
Done	Seq#1746	KJ000048	Total	length:	139891	IRa_size:	22632	IRb_size:	22632	LSC:	1-82109	IRa:	82110-104742	SSC:	104743-117257	IRb:	117258-139891
Done	Seq#1747	NC_024544	Total	length:	158759	IRa_size:	26487	IRb_size:	26487	LSC:	1-87306	IRa:	87307-113794	SSC:	113795-132270	IRb:	132271-158759
Done	Seq#1748	NC_024542	Total	length:	159962	IRa_size:	25203	IRb_size:	25203	LSC:	1-90020	IRa:	90021-115224	SSC:	115225-134757	IRb:	134758-159962
Done	Seq#1749	NC_024166	Total	length:	142595	IRa_size:	2191	IRb_size:	2191	LSC:	1-50426	IRa:	50427-52618	SSC:	52619-140403	IRb:	140404-142595
Done	Seq#1750	KJ476730	Total	length:	142595	IRa_size:	2191	IRb_size:	2191	LSC:	1-50426	IRa:	50427-52618	SSC:	52619-140403	IRb:	140404-142595
Done	Seq#1751	KF753635	Total	length:	158759	IRa_size:	26487	IRb_size:	26487	LSC:	1-87306	IRa:	87307-113794	SSC:	113795-132270	IRb:	132271-158759
Done	Seq#1752	KF753633	Total	length:	159962	IRa_size:	25203	IRb_size:	25203	LSC:	1-90020	IRa:	90021-115224	SSC:	115225-134757	IRb:	134758-159962
Done	Seq#1753	NC_024724	Total	length:	139778	IRa_size:	21807	IRb_size:	21807	LSC:	1-83348	IRa:	83349-105156	SSC:	105157-117969	IRb:	117970-139778
Done	Seq#1754	NC_024720	Total	length:	139962	IRa_size:	21800	IRb_size:	21800	LSC:	1-83521	IRa:	83522-105322	SSC:	105323-118160	IRb:	118161-139962
Done	Seq#1755	NC_024719	Total	length:	139712	IRa_size:	21840	IRb_size:	21840	LSC:	1-83221	IRa:	83222-105062	SSC:	105063-117870	IRb:	117871-139712
Done	Seq#1756	NC_024718	Total	length:	140064	IRa_size:	21871	IRb_size:	21871	LSC:	1-83454	IRa:	83455-105326	SSC:	105327-118191	IRb:	118192-140064
Done	Seq#1757	NC_024736	Total	length:	152145	IRa_size:	26345	IRb_size:	26345	LSC:	1-81899	IRa:	81900-108245	SSC:	108246-125798	IRb:	125799-152145
Done	Seq#1758	KF712486	Total	length:	152145	IRa_size:	26345	IRb_size:	26345	LSC:	1-81899	IRa:	81900-108245	SSC:	108246-125798	IRb:	125799-152145
Done	Seq#1759	JX513425	Total	length:	139778	IRa_size:	21807	IRb_size:	21807	LSC:	1-83348	IRa:	83349-105156	SSC:	105157-117969	IRb:	117970-139778
Done	Seq#1760	JX513421	Total	length:	139962	IRa_size:	21800	IRb_size:	21800	LSC:	1-83521	IRa:	83522-105322	SSC:	105323-118160	IRb:	118161-139962
Done	Seq#1761	JX513420	Total	length:	139712	IRa_size:	21840	IRb_size:	21840	LSC:	1-83221	IRa:	83222-105062	SSC:	105063-117870	IRb:	117871-139712
Done	Seq#1762	JX513419	Total	length:	140064	IRa_size:	21871	IRb_size:	21871	LSC:	1-83454	IRa:	83455-105326	SSC:	105327-118191	IRb:	118192-140064
Done	Seq#1763	NC_023801	Total	length:	160647	IRa_size:	25627	IRb_size:	25627	LSC:	1-90395	IRa:	90396-116023	SSC:	116024-135018	IRb:	135019-160647
Done	Seq#1764	KJ001129	Total	length:	160647	IRa_size:	25627	IRb_size:	25627	LSC:	1-90395	IRa:	90396-116023	SSC:	116024-135018	IRb:	135019-160647
Done	Seq#1765	NC_022958	Total	length:	137561	IRa_size:	21266	IRb_size:	21266	LSC:	1-82328	IRa:	82329-103595	SSC:	103596-116293	IRb:	116294-137561
Done	Seq#1766	KF730315	Total	length:	137561	IRa_size:	21266	IRb_size:	21266	LSC:	1-82328	IRa:	82329-103595	SSC:	103596-116293	IRb:	116294-137561
Done	Seq#1767	NC_022463	Total	length:	156592	IRa_size:	26030	IRb_size:	26030	LSC:	1-86237	IRa:	86238-112268	SSC:	112269-130560	IRb:	130561-156592
Done	Seq#1768	NC_021650	Total	length:	152783	IRa_size:	25534	IRb_size:	25534	LSC:	1-83839	IRa:	83840-109374	SSC:	109375-127241	IRb:	127242-152783
Done	Seq#1769	NC_021649	Total	length:	153023	IRa_size:	25552	IRb_size:	25552	LSC:	1-84042	IRa:	84043-109595	SSC:	109596-127470	IRb:	127471-153023
Done	Seq#1770	NC_021648	Total	length:	152804	IRa_size:	25580	IRb_size:	25580	LSC:	1-83819	IRa:	83820-109400	SSC:	109401-127216	IRb:	127217-152804
Done	Seq#1771	NC_021647	Total	length:	152518	IRa_size:	25529	IRb_size:	25529	LSC:	1-83586	IRa:	83587-109116	SSC:	109117-126988	IRb:	126989-152518
Done	Seq#1772	NC_021646	Total	length:	152618	IRa_size:	24605	IRb_size:	24605	LSC:	1-84747	IRa:	84748-109353	SSC:	109354-127199	IRb:	127200-152618
Done	Seq#1773	NC_021645	Total	length:	152381	IRa_size:	25484	IRb_size:	25484	LSC:	1-83581	IRa:	83582-109066	SSC:	109067-126896	IRb:	126897-152381
Done	Seq#1774	KF156838	Total	length:	156592	IRa_size:	26030	IRb_size:	26030	LSC:	1-86237	IRa:	86238-112268	SSC:	112269-130560	IRb:	130561-156592
Done	Seq#1775	NC_021636	Total	length:	152728	IRa_size:	25542	IRb_size:	25542	LSC:	1-83784	IRa:	83785-109327	SSC:	109328-127185	IRb:	127186-152728
Done	Seq#1776	KC893638	Total	length:	152783	IRa_size:	25534	IRb_size:	25534	LSC:	1-83839	IRa:	83840-109374	SSC:	109375-127241	IRb:	127242-152783
Done	Seq#1777	KC893637	Total	length:	153023	IRa_size:	25552	IRb_size:	25552	LSC:	1-84042	IRa:	84043-109595	SSC:	109596-127470	IRb:	127471-153023
Done	Seq#1778	KC893636	Total	length:	152804	IRa_size:	25580	IRb_size:	25580	LSC:	1-83819	IRa:	83820-109400	SSC:	109401-127216	IRb:	127217-152804
Done	Seq#1779	KC893635	Total	length:	152518	IRa_size:	25529	IRb_size:	25529	LSC:	1-83586	IRa:	83587-109116	SSC:	109117-126988	IRb:	126989-152518
Done	Seq#1780	KC893634	Total	length:	152618	IRa_size:	24605	IRb_size:	24605	LSC:	1-84747	IRa:	84748-109353	SSC:	109354-127199	IRb:	127200-152618
Done	Seq#1781	KC893633	Total	length:	152728	IRa_size:	25542	IRb_size:	25542	LSC:	1-83784	IRa:	83785-109327	SSC:	109328-127185	IRb:	127186-152728
Done	Seq#1782	KC893632	Total	length:	152381	IRa_size:	25484	IRb_size:	25484	LSC:	1-83581	IRa:	83582-109066	SSC:	109067-126896	IRb:	126897-152381
Done	Seq#1783	NC_021431	Total	length:	155627	IRa_size:	26471	IRb_size:	26471	LSC:	1-84977	IRa:	84978-111449	SSC:	111450-129154	IRb:	129155-155627
Done	Seq#1784	NC_021430	Total	length:	155548	IRa_size:	26479	IRb_size:	26479	LSC:	1-84921	IRa:	84922-111401	SSC:	111402-129067	IRb:	129068-155548
Done	Seq#1785	KC876128	Total	length:	155634	IRa_size:	26471	IRb_size:	26471	LSC:	1-84984	IRa:	84985-111456	SSC:	111457-129161	IRb:	129162-155634
Done	Seq#1786	KC876125	Total	length:	155649	IRa_size:	26471	IRb_size:	26471	LSC:	1-84980	IRa:	84981-111452	SSC:	111453-129176	IRb:	129177-155649
Done	Seq#1787	KC876124	Total	length:	155627	IRa_size:	26471	IRb_size:	26471	LSC:	1-84977	IRa:	84978-111449	SSC:	111450-129154	IRb:	129155-155627
Done	Seq#1788	KC876123	Total	length:	155548	IRa_size:	26479	IRb_size:	26479	LSC:	1-84921	IRa:	84922-111401	SSC:	111402-129067	IRb:	129068-155548
Done	Seq#1789	NC_015990	Total	length:	139619	IRa_size:	22697	IRb_size:	22697	LSC:	1-81660	IRa:	81661-104358	SSC:	104359-116920	IRb:	116921-139619
Done	Seq#1790	NC_015605	Total	length:	163206	IRa_size:	26051	IRb_size:	26051	LSC:	1-91761	IRa:	91762-117813	SSC:	117814-137153	IRb:	137154-163206
Done	Seq#1791	NC_015308	Total	length:	161191	IRa_size:	26808	IRb_size:	26808	LSC:	1-89210	IRa:	89211-116019	SSC:	116020-134381	IRb:	134382-161191
Done	Seq#1792	NC_010442	Total	length:	162321	IRa_size:	27113	IRb_size:	27113	LSC:	1-100111	IRa:	100112-127225	SSC:	127226-135206	IRb:	135207-162321
Done	Seq#1793	NC_009601	Total	length:	152609	IRa_size:	25507	IRb_size:	25507	LSC:	1-82778	IRa:	82779-108286	SSC:	108287-127100	IRb:	127101-152609
Done	Seq#1794	NC_042933	Total	length:	163515	IRa_size:	36844	IRb_size:	36856	LSC:	1-77062	IRa:	77063-113907	SSC:	113908-126657	IRb:	126658-163515
Done	Seq#1795	NC_042932	Total	length:	163755	IRa_size:	36972	IRb_size:	36972	LSC:	1-77058	IRa:	77059-114031	SSC:	114032-126781	IRb:	126782-163755
Done	Seq#1796	NC_042827	Total	length:	153084	IRa_size:	26226	IRb_size:	26226	LSC:	1-82405	IRa:	82406-108632	SSC:	108633-126857	IRb:	126858-153084
Done	Seq#1797	NC_042745	Total	length:	153250	IRa_size:	23328	IRb_size:	23328	LSC:	1-86883	IRa:	86884-110212	SSC:	110213-129920	IRb:	129921-153250
Done	Seq#1798	NC_042744	Total	length:	153252	IRa_size:	23285	IRb_size:	23285	LSC:	1-86913	IRa:	86914-110199	SSC:	110200-129965	IRb:	129966-153252
Done	Seq#1799	NC_042740	Total	length:	159266	IRa_size:	26455	IRb_size:	26455	LSC:	1-88306	IRa:	88307-114762	SSC:	114763-132809	IRb:	132810-159266
Done	Seq#1800	NC_042718	Total	length:	160325	IRa_size:	26668	IRb_size:	26668	LSC:	1-91157	IRa:	91158-117826	SSC:	117827-133655	IRb:	133656-160325
Done	Seq#1801	NC_042686	Total	length:	148428	IRa_size:	25948	IRb_size:	25948	LSC:	1-85390	IRa:	85391-111339	SSC:	111340-122478	IRb:	122479-148428
Done	Seq#1802	MK058683	Total	length:	161363	IRa_size:	26996	IRb_size:	26906	LSC:	1-88414	IRa:	88415-115411	SSC:	115412-133857	IRb:	133858-161363
Done	Seq#1803	MK059753	Total	length:	161296	IRa_size:	25824	IRb_size:	25824	LSC:	1-90585	IRa:	90586-116410	SSC:	116411-135470	IRb:	135471-161296
Done	Seq#1804	MK044696	Total	length:	156129	IRa_size:	25822	IRb_size:	25822	LSC:	1-86299	IRa:	86300-112122	SSC:	112123-130305	IRb:	130306-156129
Done	Seq#1805	MH899015	Total	length:	161155	IRa_size:	25815	IRb_size:	25815	LSC:	1-90456	IRa:	90457-116272	SSC:	116273-135338	IRb:	135339-161155
Done	Seq#1806	MH719016	Total	length:	148428	IRa_size:	25948	IRb_size:	25948	LSC:	1-85390	IRa:	85391-111339	SSC:	111340-122478	IRb:	122479-148428
Done	Seq#1807	MH377059	Total	length:	153346	IRa_size:	23282	IRb_size:	23282	LSC:	1-86984	IRa:	86985-110267	SSC:	110268-130062	IRb:	130063-153346
Done	Seq#1808	MH377058	Total	length:	153250	IRa_size:	23328	IRb_size:	23328	LSC:	1-86883	IRa:	86884-110212	SSC:	110213-129920	IRb:	129921-153250
Done	Seq#1809	MH377057	Total	length:	153252	IRa_size:	23285	IRb_size:	23285	LSC:	1-86913	IRa:	86914-110199	SSC:	110200-129965	IRb:	129966-153252
Done	Seq#1810	MH708162	Total	length:	159266	IRa_size:	26455	IRb_size:	26455	LSC:	1-88306	IRa:	88307-114762	SSC:	114763-132809	IRb:	132810-159266
Done	Seq#1811	NC_042612	Total	length:	152340	IRa_size:	25396	IRb_size:	25396	LSC:	1-83635	IRa:	83636-109032	SSC:	109033-126942	IRb:	126943-152340
Done	Seq#1812	NC_042611	Total	length:	152760	IRa_size:	25434	IRb_size:	25434	LSC:	1-84011	IRa:	84012-109446	SSC:	109447-127324	IRb:	127325-152760
Done	Seq#1813	NC_042610	Total	length:	152660	IRa_size:	25420	IRb_size:	25420	LSC:	1-83922	IRa:	83923-109343	SSC:	109344-127238	IRb:	127239-152660
Done	Seq#1814	NC_042609	Total	length:	153551	IRa_size:	26146	IRb_size:	26146	LSC:	1-83355	IRa:	83356-109502	SSC:	109503-127403	IRb:	127404-153551
Done	Seq#1815	NC_042608	Total	length:	152677	IRa_size:	25431	IRb_size:	25431	LSC:	1-83914	IRa:	83915-109346	SSC:	109347-127244	IRb:	127245-152677
Done	Seq#1816	NC_042607	Total	length:	152553	IRa_size:	25411	IRb_size:	25411	LSC:	1-83818	IRa:	83819-109230	SSC:	109231-127140	IRb:	127141-152553
Done	Seq#1817	NC_042606	Total	length:	152661	IRa_size:	25434	IRb_size:	25434	LSC:	1-83927	IRa:	83928-109362	SSC:	109363-127225	IRb:	127226-152661
Done	Seq#1818	NC_042605	Total	length:	152621	IRa_size:	25421	IRb_size:	25421	LSC:	1-83904	IRa:	83905-109326	SSC:	109327-127198	IRb:	127199-152621
Done	Seq#1819	MK163625	Total	length:	163515	IRa_size:	36844	IRb_size:	36856	LSC:	1-77062	IRa:	77063-113907	SSC:	113908-126657	IRb:	126658-163515
Done	Seq#1820	MK163624	Total	length:	163755	IRa_size:	36972	IRb_size:	36972	LSC:	1-77058	IRa:	77059-114031	SSC:	114032-126781	IRb:	126782-163755
Done	Seq#1821	MH251636	Total	length:	153084	IRa_size:	26226	IRb_size:	26226	LSC:	1-82405	IRa:	82406-108632	SSC:	108633-126857	IRb:	126858-153084
Done	Seq#1822	MH348156	Total	length:	159276	IRa_size:	27050	IRb_size:	27050	LSC:	1-86959	IRa:	86960-114010	SSC:	114011-132224	IRb:	132225-159276
Done	Seq#1823	MH277332	Total	length:	160325	IRa_size:	26668	IRb_size:	26668	LSC:	1-91157	IRa:	91158-117826	SSC:	117827-133655	IRb:	133656-160325
Done	Seq#1824	MH509384	Total	length:	155426	IRa_size:	26767	IRb_size:	26767	LSC:	1-84502	IRa:	84503-111270	SSC:	111271-128658	IRb:	128659-155426
Done	Seq#1825	MH037182	Total	length:	152653	IRa_size:	25309	IRb_size:	25309	LSC:	1-83975	IRa:	83976-109285	SSC:	109286-127342	IRb:	127343-152653
Done	Seq#1826	MH037181	Total	length:	152694	IRa_size:	25430	IRb_size:	25430	LSC:	1-83930	IRa:	83931-109361	SSC:	109362-127262	IRb:	127263-152694
Done	Seq#1827	MH037180	Total	length:	152735	IRa_size:	25416	IRb_size:	25416	LSC:	1-84035	IRa:	84036-109452	SSC:	109453-127317	IRb:	127318-152735
Done	Seq#1828	MH037179	Total	length:	152719	IRa_size:	25430	IRb_size:	25430	LSC:	1-83944	IRa:	83945-109375	SSC:	109376-127287	IRb:	127288-152719
Done	Seq#1829	MH037178	Total	length:	152340	IRa_size:	25396	IRb_size:	25396	LSC:	1-83635	IRa:	83636-109032	SSC:	109033-126942	IRb:	126943-152340
Done	Seq#1830	MH037177	Total	length:	152717	IRa_size:	25438	IRb_size:	25438	LSC:	1-83938	IRa:	83939-109377	SSC:	109378-127277	IRb:	127278-152717
Done	Seq#1831	MH037176	Total	length:	152649	IRa_size:	25427	IRb_size:	25427	LSC:	1-83901	IRa:	83902-109329	SSC:	109330-127220	IRb:	127221-152649
Done	Seq#1832	MH037175	Total	length:	152760	IRa_size:	25434	IRb_size:	25434	LSC:	1-84011	IRa:	84012-109446	SSC:	109447-127324	IRb:	127325-152760
Done	Seq#1833	MH037174	Total	length:	152612	IRa_size:	25409	IRb_size:	25409	LSC:	1-83915	IRa:	83916-109325	SSC:	109326-127201	IRb:	127202-152612
Done	Seq#1834	MH037173	Total	length:	152660	IRa_size:	25420	IRb_size:	25420	LSC:	1-83922	IRa:	83923-109343	SSC:	109344-127238	IRb:	127239-152660
Done	Seq#1835	MH037172	Total	length:	153551	IRa_size:	26146	IRb_size:	26146	LSC:	1-83355	IRa:	83356-109502	SSC:	109503-127403	IRb:	127404-153551
Done	Seq#1836	MH037171	Total	length:	152677	IRa_size:	25431	IRb_size:	25431	LSC:	1-83914	IRa:	83915-109346	SSC:	109347-127244	IRb:	127245-152677
Done	Seq#1837	MH037170	Total	length:	152602	IRa_size:	25436	IRb_size:	25436	LSC:	1-83901	IRa:	83902-109338	SSC:	109339-127164	IRb:	127165-152602
Done	Seq#1838	MH037169	Total	length:	152553	IRa_size:	25411	IRb_size:	25411	LSC:	1-83818	IRa:	83819-109230	SSC:	109231-127140	IRb:	127141-152553
Done	Seq#1839	MH037168	Total	length:	152661	IRa_size:	25434	IRb_size:	25434	LSC:	1-83927	IRa:	83928-109362	SSC:	109363-127225	IRb:	127226-152661
Done	Seq#1840	MH037167	Total	length:	152621	IRa_size:	25421	IRb_size:	25421	LSC:	1-83904	IRa:	83905-109326	SSC:	109327-127198	IRb:	127199-152621
Done	Seq#1841	NC_041460	Total	length:	150820	IRa_size:	26055	IRb_size:	26055	LSC:	1-81311	IRa:	81312-107367	SSC:	107368-124763	IRb:	124764-150820
Done	Seq#1842	NC_041459	Total	length:	150819	IRa_size:	26055	IRb_size:	26055	LSC:	1-81310	IRa:	81311-107366	SSC:	107367-124762	IRb:	124763-150819
Done	Seq#1843	NC_041418	Total	length:	155849	IRa_size:	25513	IRb_size:	25513	LSC:	1-86538	IRa:	86539-112052	SSC:	112053-130334	IRb:	130335-155849
Done	Seq#1844	NC_041417	Total	length:	154947	IRa_size:	25433	IRb_size:	25433	LSC:	1-86009	IRa:	86010-111443	SSC:	111444-129512	IRb:	129513-154947
Done	Seq#1845	NC_041416	Total	length:	154004	IRa_size:	25361	IRb_size:	25361	LSC:	1-85494	IRa:	85495-110856	SSC:	110857-128641	IRb:	128642-154004
Done	Seq#1846	NC_041415	Total	length:	152995	IRa_size:	25346	IRb_size:	25346	LSC:	1-84465	IRa:	84466-109812	SSC:	109813-127647	IRb:	127648-152995
Done	Seq#1847	NC_041414	Total	length:	155099	IRa_size:	25392	IRb_size:	25392	LSC:	1-86267	IRa:	86268-111660	SSC:	111661-129705	IRb:	129706-155099
Done	Seq#1848	NC_041245	Total	length:	168765	IRa_size:	31759	IRb_size:	31759	LSC:	1-91913	IRa:	91914-123673	SSC:	123674-137004	IRb:	137005-168765
Done	Seq#1849	NC_041235	Total	length:	155485	IRa_size:	25803	IRb_size:	25803	LSC:	1-86139	IRa:	86140-111943	SSC:	111944-129680	IRb:	129681-155485
Done	Seq#1850	NC_041188	Total	length:	159864	IRa_size:	26914	IRb_size:	26914	LSC:	1-87247	IRa:	87248-114162	SSC:	114163-132948	IRb:	132949-159864
Done	Seq#1851	NC_041187	Total	length:	159134	IRa_size:	26657	IRb_size:	26657	LSC:	1-87115	IRa:	87116-113773	SSC:	113774-132475	IRb:	132476-159134
Done	Seq#1852	NC_041186	Total	length:	159236	IRa_size:	26871	IRb_size:	26871	LSC:	1-86707	IRa:	86708-113579	SSC:	113580-132363	IRb:	132364-159236
Done	Seq#1853	NC_041185	Total	length:	159822	IRa_size:	26860	IRb_size:	26860	LSC:	1-87314	IRa:	87315-114175	SSC:	114176-132960	IRb:	132961-159822
Done	Seq#1854	NC_041184	Total	length:	158977	IRa_size:	26604	IRb_size:	26604	LSC:	1-87102	IRa:	87103-113707	SSC:	113708-132371	IRb:	132372-158977
Done	Seq#1855	NC_041183	Total	length:	159790	IRa_size:	26873	IRb_size:	26873	LSC:	1-87238	IRa:	87239-114112	SSC:	114113-132915	IRb:	132916-159790
Done	Seq#1856	NC_041182	Total	length:	159763	IRa_size:	26870	IRb_size:	26870	LSC:	1-87238	IRa:	87239-114109	SSC:	114110-132891	IRb:	132892-159763
Done	Seq#1857	NC_041181	Total	length:	162277	IRa_size:	27130	IRb_size:	27130	LSC:	1-88815	IRa:	88816-115946	SSC:	115947-135145	IRb:	135146-162277
Done	Seq#1858	NC_041180	Total	length:	161986	IRa_size:	26978	IRb_size:	26978	LSC:	1-88889	IRa:	88890-115868	SSC:	115869-135006	IRb:	135007-161986
Done	Seq#1859	NC_041179	Total	length:	161699	IRa_size:	26945	IRb_size:	26945	LSC:	1-88721	IRa:	88722-115667	SSC:	115668-134752	IRb:	134753-161699
Done	Seq#1860	MH542233	Total	length:	150820	IRa_size:	26055	IRb_size:	26055	LSC:	1-81311	IRa:	81312-107367	SSC:	107368-124763	IRb:	124764-150820
Done	Seq#1861	MH542232	Total	length:	150911	IRa_size:	26055	IRb_size:	26055	LSC:	1-81406	IRa:	81407-107462	SSC:	107463-124854	IRb:	124855-150911
Done	Seq#1862	MH542231	Total	length:	150819	IRa_size:	26055	IRb_size:	26055	LSC:	1-81310	IRa:	81311-107366	SSC:	107367-124762	IRb:	124763-150819
Done	Seq#1863	NC_040966	Total	length:	150753	IRa_size:	23322	IRb_size:	23322	LSC:	1-84312	IRa:	84313-107635	SSC:	107636-127430	IRb:	127431-150753
Done	Seq#1864	NC_040965	Total	length:	151486	IRa_size:	22913	IRb_size:	22913	LSC:	1-84871	IRa:	84872-107785	SSC:	107786-128572	IRb:	128573-151486
Done	Seq#1865	NC_026684	Total	length:	154835	IRa_size:	24828	IRb_size:	24828	LSC:	1-86173	IRa:	86174-111002	SSC:	111003-130005	IRb:	130006-154835
Done	Seq#1866	NC_026678	Total	length:	156367	IRa_size:	26035	IRb_size:	26035	LSC:	1-85802	IRa:	85803-111838	SSC:	111839-130330	IRb:	130331-156367
Done	Seq#1867	NC_026677	Total	length:	158045	IRa_size:	26147	IRb_size:	26147	LSC:	1-87589	IRa:	87590-113737	SSC:	113738-131897	IRb:	131898-158045
Done	Seq#1868	MH286340	Total	length:	155849	IRa_size:	25513	IRb_size:	25513	LSC:	1-86538	IRa:	86539-112052	SSC:	112053-130334	IRb:	130335-155849
Done	Seq#1869	MH286338	Total	length:	152066	IRa_size:	25619	IRb_size:	25619	LSC:	1-82911	IRa:	82912-108531	SSC:	108532-126445	IRb:	126446-152066
Done	Seq#1870	MH286336	Total	length:	155485	IRa_size:	25803	IRb_size:	25803	LSC:	1-86139	IRa:	86140-111943	SSC:	111944-129680	IRb:	129681-155485
Done	Seq#1871	MH286334	Total	length:	154947	IRa_size:	25433	IRb_size:	25433	LSC:	1-86009	IRa:	86010-111443	SSC:	111444-129512	IRb:	129513-154947
Done	Seq#1872	MH286321	Total	length:	154004	IRa_size:	25361	IRb_size:	25361	LSC:	1-85494	IRa:	85495-110856	SSC:	110857-128641	IRb:	128642-154004
Done	Seq#1873	MH286319	Total	length:	148931	IRa_size:	25306	IRb_size:	25306	LSC:	1-85109	IRa:	85110-110416	SSC:	110417-123623	IRb:	123624-148931
Done	Seq#1874	MH286318	Total	length:	152995	IRa_size:	25346	IRb_size:	25346	LSC:	1-84465	IRa:	84466-109812	SSC:	109813-127647	IRb:	127648-152995
Done	Seq#1875	MH286317	Total	length:	155099	IRa_size:	25392	IRb_size:	25392	LSC:	1-86267	IRa:	86268-111660	SSC:	111661-129705	IRb:	129706-155099
Done	Seq#1876	MH286315	Total	length:	155094	IRa_size:	25583	IRb_size:	25583	LSC:	1-85285	IRa:	85286-110869	SSC:	110870-129509	IRb:	129510-155094
Done	Seq#1877	MH286308	Total	length:	168765	IRa_size:	31759	IRb_size:	31759	LSC:	1-91913	IRa:	91914-123673	SSC:	123674-137004	IRb:	137005-168765
Done	Seq#1878	NC_026683	Total	length:	163040	IRa_size:	25917	IRb_size:	25917	LSC:	1-92323	IRa:	92324-118241	SSC:	118242-137121	IRb:	137122-163040
Done	Seq#1879	NC_026682	Total	length:	151947	IRa_size:	24998	IRb_size:	24998	LSC:	1-83606	IRa:	83607-108605	SSC:	108606-126947	IRb:	126948-151947
Done	Seq#1880	NC_026681	Total	length:	154140	IRa_size:	28053	IRb_size:	28053	LSC:	1-82267	IRa:	82268-110321	SSC:	110322-126085	IRb:	126086-154140
Done	Seq#1881	NC_026680	Total	length:	158367	IRa_size:	25356	IRb_size:	25356	LSC:	1-88853	IRa:	88854-114210	SSC:	114211-133009	IRb:	133010-158367
Done	Seq#1882	NC_026679	Total	length:	157728	IRa_size:	26037	IRb_size:	26037	LSC:	1-87466	IRa:	87467-113504	SSC:	113505-131689	IRb:	131690-157728
Done	Seq#1883	MH590354	Total	length:	159864	IRa_size:	26914	IRb_size:	26914	LSC:	1-87247	IRa:	87248-114162	SSC:	114163-132948	IRb:	132949-159864
Done	Seq#1884	MH590353	Total	length:	159134	IRa_size:	26657	IRb_size:	26657	LSC:	1-87115	IRa:	87116-113773	SSC:	113774-132475	IRb:	132476-159134
Done	Seq#1885	MH590352	Total	length:	159236	IRa_size:	26871	IRb_size:	26871	LSC:	1-86707	IRa:	86708-113579	SSC:	113580-132363	IRb:	132364-159236
Done	Seq#1886	MH590351	Total	length:	159822	IRa_size:	26860	IRb_size:	26860	LSC:	1-87314	IRa:	87315-114175	SSC:	114176-132960	IRb:	132961-159822
Done	Seq#1887	MH590350	Total	length:	158977	IRa_size:	26604	IRb_size:	26604	LSC:	1-87102	IRa:	87103-113707	SSC:	113708-132371	IRb:	132372-158977
Done	Seq#1888	MH590349	Total	length:	159790	IRa_size:	26873	IRb_size:	26873	LSC:	1-87238	IRa:	87239-114112	SSC:	114113-132915	IRb:	132916-159790
Done	Seq#1889	MH590348	Total	length:	159763	IRa_size:	26870	IRb_size:	26870	LSC:	1-87238	IRa:	87239-114109	SSC:	114110-132891	IRb:	132892-159763
Done	Seq#1890	MH590347	Total	length:	162277	IRa_size:	27130	IRb_size:	27130	LSC:	1-88815	IRa:	88816-115946	SSC:	115947-135145	IRb:	135146-162277
Done	Seq#1891	MH590346	Total	length:	161986	IRa_size:	26978	IRb_size:	26978	LSC:	1-88889	IRa:	88890-115868	SSC:	115869-135006	IRb:	135007-161986
Done	Seq#1892	MH590345	Total	length:	161699	IRa_size:	26945	IRb_size:	26945	LSC:	1-88721	IRa:	88722-115667	SSC:	115668-134752	IRb:	134753-161699
Done	Seq#1893	MF421523	Total	length:	152671	IRa_size:	20068	IRb_size:	20068	LSC:	1-93633	IRa:	93634-113702	SSC:	113703-132601	IRb:	132602-152671
Done	Seq#1894	MH841940	Total	length:	150753	IRa_size:	23322	IRb_size:	23322	LSC:	1-84312	IRa:	84313-107635	SSC:	107636-127430	IRb:	127431-150753
Done	Seq#1895	MH841939	Total	length:	151486	IRa_size:	22913	IRb_size:	22913	LSC:	1-84871	IRa:	84872-107785	SSC:	107786-128572	IRb:	128573-151486
Done	Seq#1896	MH791329	Total	length:	150943	IRa_size:	23671	IRb_size:	23671	LSC:	1-83938	IRa:	83939-107610	SSC:	107611-127270	IRb:	127271-150943
Done	Seq#1897	MH791330	Total	length:	151001	IRa_size:	22970	IRb_size:	22970	LSC:	1-84532	IRa:	84533-107503	SSC:	107504-128030	IRb:	128031-151001
Done	Seq#1898	MK098838	Total	length:	159847	IRa_size:	26363	IRb_size:	26363	LSC:	1-87897	IRa:	87898-114261	SSC:	114262-133482	IRb:	133483-159847
Done	Seq#1899	NC_040009	Total	length:	159276	IRa_size:	27050	IRb_size:	27050	LSC:	1-86959	IRa:	86960-114010	SSC:	114011-132224	IRb:	132225-159276
Done	Seq#1900	NC_039965	Total	length:	154669	IRa_size:	25869	IRb_size:	25869	LSC:	1-85290	IRa:	85291-111160	SSC:	111161-128798	IRb:	128799-154669
Done	Seq#1901	NC_039925	Total	length:	159410	IRa_size:	27010	IRb_size:	27010	LSC:	1-87346	IRa:	87347-114357	SSC:	114358-132398	IRb:	132399-159410
Done	Seq#1902	MH348155	Total	length:	159410	IRa_size:	27010	IRb_size:	27010	LSC:	1-87346	IRa:	87347-114357	SSC:	114358-132398	IRb:	132399-159410
Done	Seq#1903	NC_039580	Total	length:	159568	IRa_size:	31051	IRb_size:	31051	LSC:	1-79377	IRa:	79378-110429	SSC:	110430-128515	IRb:	128516-159568
Done	Seq#1904	NC_039579	Total	length:	159583	IRa_size:	31064	IRb_size:	31064	LSC:	1-79340	IRa:	79341-110405	SSC:	110406-128517	IRb:	128518-159583
Done	Seq#1905	NC_039578	Total	length:	159507	IRa_size:	30965	IRb_size:	30966	LSC:	1-79305	IRa:	79306-110271	SSC:	110272-128539	IRb:	128540-159507
Done	Seq#1906	NC_039577	Total	length:	159476	IRa_size:	31035	IRb_size:	31041	LSC:	1-79284	IRa:	79285-110320	SSC:	110321-128433	IRb:	128434-159476
Done	Seq#1907	KY213888	Total	length:	159564	IRa_size:	31052	IRb_size:	31052	LSC:	1-79364	IRa:	79365-110417	SSC:	110418-128510	IRb:	128511-159564
Done	Seq#1908	NC_039465	Total	length:	159276	IRa_size:	30992	IRb_size:	30992	LSC:	1-79500	IRa:	79501-110493	SSC:	110494-128282	IRb:	128283-159276
Done	Seq#1909	NC_039456	Total	length:	157096	IRa_size:	31020	IRb_size:	31020	LSC:	1-78796	IRa:	78797-109817	SSC:	109818-126074	IRb:	126075-157096
Done	Seq#1910	NC_039428	Total	length:	161117	IRa_size:	25815	IRb_size:	25815	LSC:	1-90420	IRa:	90421-116236	SSC:	116237-135300	IRb:	135301-161117
Done	Seq#1911	NC_039425	Total	length:	152601	IRa_size:	25645	IRb_size:	25645	LSC:	1-84273	IRa:	84274-109919	SSC:	109920-126955	IRb:	126956-152601
Done	Seq#1912	MF593894	Total	length:	161117	IRa_size:	25815	IRb_size:	25815	LSC:	1-90420	IRa:	90421-116236	SSC:	116237-135300	IRb:	135301-161117
Done	Seq#1913	MG571273	Total	length:	152601	IRa_size:	25645	IRb_size:	25645	LSC:	1-84273	IRa:	84274-109919	SSC:	109920-126955	IRb:	126956-152601
Done	Seq#1914	MG675224	Total	length:	159568	IRa_size:	31051	IRb_size:	31051	LSC:	1-79377	IRa:	79378-110429	SSC:	110430-128515	IRb:	128516-159568
Done	Seq#1915	MG675223	Total	length:	159583	IRa_size:	31064	IRb_size:	31064	LSC:	1-79340	IRa:	79341-110405	SSC:	110406-128517	IRb:	128518-159583
Done	Seq#1916	MG675222	Total	length:	159507	IRa_size:	30965	IRb_size:	30966	LSC:	1-79305	IRa:	79306-110271	SSC:	110272-128539	IRb:	128540-159507
Done	Seq#1917	MG675221	Total	length:	159476	IRa_size:	31035	IRb_size:	31041	LSC:	1-79284	IRa:	79285-110320	SSC:	110321-128433	IRb:	128434-159476
Done	Seq#1918	MG001340	Total	length:	159276	IRa_size:	30992	IRb_size:	30992	LSC:	1-79500	IRa:	79501-110493	SSC:	110494-128282	IRb:	128283-159276
Done	Seq#1919	MH205609	Total	length:	160399	IRa_size:	31254	IRb_size:	31254	LSC:	1-80251	IRa:	80252-111506	SSC:	111507-129143	IRb:	129144-160399
Done	Seq#1920	MH205608	Total	length:	157096	IRa_size:	31020	IRb_size:	31020	LSC:	1-78796	IRa:	78797-109817	SSC:	109818-126074	IRb:	126075-157096
Done	Seq#1921	LC342076	Total	length:	160996	IRa_size:	26311	IRb_size:	26311	LSC:	1-89272	IRa:	89273-115584	SSC:	115585-134614	IRb:	134615-160996
Done	Seq#1922	LC341205	Total	length:	160927	IRa_size:	26350	IRb_size:	26350	LSC:	1-89165	IRa:	89166-115516	SSC:	115517-134576	IRb:	134577-160927
Done	Seq#1923	NC_038199	Total	length:	159282	IRa_size:	26965	IRb_size:	26965	LSC:	1-87382	IRa:	87383-114348	SSC:	114349-132315	IRb:	132316-159282
Done	Seq#1924	NC_038129	Total	length:	143111	IRa_size:	21797	IRb_size:	21797	LSC:	1-86197	IRa:	86198-107995	SSC:	107996-121312	IRb:	121313-143111
Done	Seq#1925	NC_038127	Total	length:	151509	IRa_size:	26253	IRb_size:	26253	LSC:	1-85479	IRa:	85480-111733	SSC:	111734-125254	IRb:	125255-151509
Done	Seq#1926	NC_038125	Total	length:	161494	IRa_size:	30017	IRb_size:	30017	LSC:	1-88540	IRa:	88541-118558	SSC:	118559-131475	IRb:	131476-161494
Done	Seq#1927	NC_038124	Total	length:	147073	IRa_size:	23539	IRb_size:	23539	LSC:	1-86724	IRa:	86725-110264	SSC:	110265-123532	IRb:	123533-147073
Done	Seq#1928	NC_038123	Total	length:	151400	IRa_size:	26172	IRb_size:	26172	LSC:	1-85574	IRa:	85575-111747	SSC:	111748-125226	IRb:	125227-151400
Done	Seq#1929	NC_038121	Total	length:	151422	IRa_size:	26248	IRb_size:	26248	LSC:	1-85412	IRa:	85413-111661	SSC:	111662-125172	IRb:	125173-151422
Done	Seq#1930	NC_038120	Total	length:	139263	IRa_size:	26779	IRb_size:	26779	LSC:	1-72412	IRa:	72413-99192	SSC:	99193-112482	IRb:	112483-139263
Done	Seq#1931	NC_038119	Total	length:	161101	IRa_size:	47129	IRb_size:	47129	LSC:	1-54594	IRa:	54595-101724	SSC:	101725-113970	IRb:	113971-161101
Done	Seq#1932	NC_038118	Total	length:	146255	IRa_size:	23685	IRb_size:	23685	LSC:	1-85390	IRa:	85391-109076	SSC:	109077-122568	IRb:	122569-146255
Done	Seq#1933	MG814007	Total	length:	156878	IRa_size:	26089	IRb_size:	26089	LSC:	1-85901	IRa:	85902-111991	SSC:	111992-130787	IRb:	130788-156878
Done	Seq#1934	MF807948	Total	length:	143111	IRa_size:	21797	IRb_size:	21797	LSC:	1-86197	IRa:	86198-107995	SSC:	107996-121312	IRb:	121313-143111
Done	Seq#1935	MF807946	Total	length:	151509	IRa_size:	26253	IRb_size:	26253	LSC:	1-85479	IRa:	85480-111733	SSC:	111734-125254	IRb:	125255-151509
Done	Seq#1936	MF807943	Total	length:	161494	IRa_size:	30017	IRb_size:	30017	LSC:	1-88540	IRa:	88541-118558	SSC:	118559-131475	IRb:	131476-161494
Done	Seq#1937	MF807942	Total	length:	147073	IRa_size:	23539	IRb_size:	23539	LSC:	1-86724	IRa:	86725-110264	SSC:	110265-123532	IRb:	123533-147073
Done	Seq#1938	MF807941	Total	length:	151400	IRa_size:	26172	IRb_size:	26172	LSC:	1-85574	IRa:	85575-111747	SSC:	111748-125226	IRb:	125227-151400
Done	Seq#1939	MF807939	Total	length:	151422	IRa_size:	26248	IRb_size:	26248	LSC:	1-85412	IRa:	85413-111661	SSC:	111662-125172	IRb:	125173-151422
Done	Seq#1940	MF807938	Total	length:	151286	IRa_size:	26153	IRb_size:	26153	LSC:	1-85599	IRa:	85600-111753	SSC:	111754-125131	IRb:	125132-151286
Done	Seq#1941	MF807937	Total	length:	139263	IRa_size:	26779	IRb_size:	26779	LSC:	1-72412	IRa:	72413-99192	SSC:	99193-112482	IRb:	112483-139263
Done	Seq#1942	MF807936	Total	length:	161383	IRa_size:	47207	IRb_size:	47207	LSC:	1-54737	IRa:	54738-101945	SSC:	101946-114174	IRb:	114175-161383
Done	Seq#1943	MF807935	Total	length:	161101	IRa_size:	47129	IRb_size:	47129	LSC:	1-54594	IRa:	54595-101724	SSC:	101725-113970	IRb:	113971-161101
Done	Seq#1944	MF807934	Total	length:	146255	IRa_size:	23685	IRb_size:	23685	LSC:	1-85390	IRa:	85391-109076	SSC:	109077-122568	IRb:	122569-146255
Done	Seq#1945	MH330687	Total	length:	159282	IRa_size:	26965	IRb_size:	26965	LSC:	1-87382	IRa:	87383-114348	SSC:	114349-132315	IRb:	132316-159282
Done	Seq#1946	NC_037472	Total	length:	156971	IRa_size:	25792	IRb_size:	25792	LSC:	1-86991	IRa:	86992-112784	SSC:	112785-131178	IRb:	131179-156971
Done	Seq#1947	NC_037199	Total	length:	152387	IRa_size:	26368	IRb_size:	26368	LSC:	1-81589	IRa:	81590-107958	SSC:	107959-126017	IRb:	126018-152387
Done	Seq#1948	NC_037152	Total	length:	161615	IRa_size:	26556	IRb_size:	26556	LSC:	1-89162	IRa:	89163-115719	SSC:	115720-135057	IRb:	135058-161615
Done	Seq#1949	NC_037151	Total	length:	161543	IRa_size:	26556	IRb_size:	26556	LSC:	1-89082	IRa:	89083-115639	SSC:	115640-134985	IRb:	134986-161543
Done	Seq#1950	MG431968	Total	length:	156971	IRa_size:	25792	IRb_size:	25792	LSC:	1-86991	IRa:	86992-112784	SSC:	112785-131178	IRb:	131179-156971
Done	Seq#1951	NC_037084	Total	length:	155829	IRa_size:	27090	IRb_size:	27090	LSC:	1-84266	IRa:	84267-111357	SSC:	111358-128737	IRb:	128738-155829
Done	Seq#1952	NC_037077	Total	length:	137093	IRa_size:	21220	IRb_size:	21220	LSC:	1-82024	IRa:	82025-103245	SSC:	103246-115871	IRb:	115872-137093
Done	Seq#1953	MG334121	Total	length:	159324	IRa_size:	26210	IRb_size:	26210	LSC:	1-87969	IRa:	87970-114180	SSC:	114181-133112	IRb:	133113-159324
Done	Seq#1954	NC_037023	Total	length:	155577	IRa_size:	24386	IRb_size:	24386	LSC:	1-88529	IRa:	88530-112916	SSC:	112917-131189	IRb:	131190-155577
Done	Seq#1955	MG670111	Total	length:	152387	IRa_size:	26368	IRb_size:	26368	LSC:	1-81589	IRa:	81590-107958	SSC:	107959-126017	IRb:	126018-152387
Done	Seq#1956	NC_036336	Total	length:	161020	IRa_size:	26372	IRb_size:	26372	LSC:	1-89218	IRa:	89219-115591	SSC:	115592-134647	IRb:	134648-161020
Done	Seq#1957	KY628305	Total	length:	161615	IRa_size:	26556	IRb_size:	26556	LSC:	1-89162	IRa:	89163-115719	SSC:	115720-135057	IRb:	135058-161615
Done	Seq#1958	KY628304	Total	length:	161543	IRa_size:	26556	IRb_size:	26556	LSC:	1-89082	IRa:	89083-115639	SSC:	115640-134985	IRb:	134986-161543
Done	Seq#1959	NC_036812	Total	length:	150636	IRa_size:	25348	IRb_size:	25348	LSC:	1-83115	IRa:	83116-108464	SSC:	108465-125286	IRb:	125287-150636
Done	Seq#1960	KY705084	Total	length:	155577	IRa_size:	24386	IRb_size:	24386	LSC:	1-88529	IRa:	88530-112916	SSC:	112917-131189	IRb:	131190-155577
Done	Seq#1961	MG020488	Total	length:	155829	IRa_size:	27090	IRb_size:	27090	LSC:	1-84266	IRa:	84267-111357	SSC:	111358-128737	IRb:	128738-155829
Done	Seq#1962	NC_036764	Total	length:	161008	IRa_size:	26373	IRb_size:	26373	LSC:	1-89213	IRa:	89214-115587	SSC:	115588-134634	IRb:	134635-161008
Done	Seq#1963	NC_036718	Total	length:	155661	IRa_size:	27454	IRb_size:	27454	LSC:	1-84537	IRa:	84538-111992	SSC:	111993-128207	IRb:	128208-155661
Done	Seq#1964	MF795140	Total	length:	150636	IRa_size:	25348	IRb_size:	25348	LSC:	1-83115	IRa:	83116-108464	SSC:	108465-125286	IRb:	125287-150636
Done	Seq#1965	KX781246	Total	length:	155661	IRa_size:	27454	IRb_size:	27454	LSC:	1-84537	IRa:	84538-111992	SSC:	111993-128207	IRb:	128208-155661
Done	Seq#1966	LC348382	Total	length:	161008	IRa_size:	26373	IRb_size:	26373	LSC:	1-89213	IRa:	89214-115587	SSC:	115588-134634	IRb:	134635-161008
Done	Seq#1967	LC339502	Total	length:	160983	IRa_size:	26353	IRb_size:	26353	LSC:	1-89206	IRa:	89207-115560	SSC:	115561-134629	IRb:	134630-160983
Done	Seq#1968	LC337667	Total	length:	161018	IRa_size:	26358	IRb_size:	26358	LSC:	1-89218	IRa:	89219-115577	SSC:	115578-134659	IRb:	134660-161018
Done	Seq#1969	LC333363	Total	length:	161012	IRa_size:	26353	IRb_size:	26353	LSC:	1-89238	IRa:	89239-115592	SSC:	115593-134658	IRb:	134659-161012
Done	Seq#1970	NC_036510	Total	length:	160983	IRa_size:	26353	IRb_size:	26353	LSC:	1-89206	IRa:	89207-115560	SSC:	115561-134629	IRb:	134630-160983
Done	Seq#1971	NC_036509	Total	length:	161018	IRa_size:	26358	IRb_size:	26358	LSC:	1-89218	IRa:	89219-115577	SSC:	115578-134659	IRb:	134660-161018
Done	Seq#1972	NC_036504	Total	length:	150468	IRa_size:	24536	IRb_size:	24545	LSC:	1-83144	IRa:	83145-107681	SSC:	107682-125921	IRb:	125922-150468
Done	Seq#1973	NC_036485	Total	length:	155484	IRa_size:	26757	IRb_size:	26757	LSC:	1-84583	IRa:	84584-111341	SSC:	111342-128726	IRb:	128727-155484
Done	Seq#1974	MF521826	Total	length:	159996	IRa_size:	26384	IRb_size:	26384	LSC:	1-88024	IRa:	88025-114409	SSC:	114410-133610	IRb:	133611-159996
Done	Seq#1975	MF186593	Total	length:	157354	IRa_size:	26059	IRb_size:	26059	LSC:	1-88270	IRa:	88271-114330	SSC:	114331-131293	IRb:	131294-157354
Done	Seq#1976	LC332844	Total	length:	161020	IRa_size:	26372	IRb_size:	26372	LSC:	1-89218	IRa:	89219-115591	SSC:	115592-134647	IRb:	134648-161020
Done	Seq#1977	MF663009	Total	length:	150468	IRa_size:	24536	IRb_size:	24545	LSC:	1-83144	IRa:	83145-107681	SSC:	107682-125921	IRb:	125922-150468
Done	Seq#1978	NC_036371	Total	length:	161012	IRa_size:	26353	IRb_size:	26353	LSC:	1-89238	IRa:	89239-115592	SSC:	115593-134658	IRb:	134659-161012
Done	Seq#1979	KY120323	Total	length:	155484	IRa_size:	26757	IRb_size:	26757	LSC:	1-84583	IRa:	84584-111341	SSC:	111342-128726	IRb:	128727-155484
Done	Seq#1980	NC_036105	Total	length:	161012	IRa_size:	26310	IRb_size:	26310	LSC:	1-89344	IRa:	89345-115655	SSC:	115656-134701	IRb:	134702-161012
Done	Seq#1981	NC_035878	Total	length:	161012	IRa_size:	26373	IRb_size:	26373	LSC:	1-89223	IRa:	89224-115597	SSC:	115598-134638	IRb:	134639-161012
Done	Seq#1982	LC325203	Total	length:	161012	IRa_size:	26310	IRb_size:	26310	LSC:	1-89344	IRa:	89345-115655	SSC:	115656-134701	IRb:	134702-161012
Done	Seq#1983	LC322424	Total	length:	161008	IRa_size:	26373	IRb_size:	26372	LSC:	1-89213	IRa:	89214-115587	SSC:	115588-134626	IRb:	134627-161008
Done	Seq#1984	LC320670	Total	length:	161004	IRa_size:	26372	IRb_size:	26372	LSC:	1-89213	IRa:	89214-115586	SSC:	115587-134631	IRb:	134632-161004
Done	Seq#1985	LC318487	Total	length:	160917	IRa_size:	26410	IRb_size:	26410	LSC:	1-89156	IRa:	89157-115567	SSC:	115568-134506	IRb:	134507-160917
Done	Seq#1986	LC318124	Total	length:	161028	IRa_size:	26373	IRb_size:	26373	LSC:	1-89234	IRa:	89235-115608	SSC:	115609-134654	IRb:	134655-161028
Done	Seq#1987	LC317004	Total	length:	161012	IRa_size:	26373	IRb_size:	26373	LSC:	1-89223	IRa:	89224-115597	SSC:	115598-134638	IRb:	134639-161012
Done	Seq#1988	NC_036009	Total	length:	161008	IRa_size:	26373	IRb_size:	26372	LSC:	1-89213	IRa:	89214-115587	SSC:	115588-134626	IRb:	134627-161008
Done	Seq#1989	NC_014676	Total	length:	160619	IRa_size:	25544	IRb_size:	25544	LSC:	1-89334	IRa:	89335-114879	SSC:	114880-135073	IRb:	135074-160619
Done	Seq#1990	MF100928	Total	length:	154108	IRa_size:	25872	IRb_size:	25872	LSC:	1-84222	IRa:	84223-110095	SSC:	110096-128234	IRb:	128235-154108
Done	Seq#1991	NC_026685	Total	length:	159551	IRa_size:	26017	IRb_size:	26017	LSC:	1-87968	IRa:	87969-113986	SSC:	113987-133532	IRb:	133533-159551
Done	Seq#1992	NC_035566	Total	length:	160088	IRa_size:	26314	IRb_size:	26314	LSC:	1-88053	IRa:	88054-114368	SSC:	114369-133772	IRb:	133773-160088
Done	Seq#1993	NC_035515	Total	length:	154243	IRa_size:	26265	IRb_size:	26298	LSC:	1-83903	IRa:	83904-110169	SSC:	110170-127943	IRb:	127944-154243
Done	Seq#1994	NC_035512	Total	length:	154415	IRa_size:	26187	IRb_size:	26199	LSC:	1-84318	IRa:	84319-110506	SSC:	110507-128214	IRb:	128215-154415
Done	Seq#1995	NC_035501	Total	length:	147835	IRa_size:	25597	IRb_size:	25606	LSC:	1-83233	IRa:	83234-108831	SSC:	108832-122227	IRb:	122228-147835
Done	Seq#1996	NC_035500	Total	length:	148592	IRa_size:	25762	IRb_size:	25594	LSC:	1-83709	IRa:	83710-109472	SSC:	109473-122996	IRb:	122997-148592
Done	Seq#1997	KT932966	Total	length:	160088	IRa_size:	26314	IRb_size:	26314	LSC:	1-88053	IRa:	88054-114368	SSC:	114369-133772	IRb:	133773-160088
Done	Seq#1998	MF169880	Total	length:	151742	IRa_size:	26145	IRb_size:	26144	LSC:	1-81610	IRa:	81611-107756	SSC:	107757-125596	IRb:	125597-151742
Done	Seq#1999	KY769126	Total	length:	147835	IRa_size:	25597	IRb_size:	25606	LSC:	1-83233	IRa:	83234-108831	SSC:	108832-122227	IRb:	122228-147835
[truncated: 5,292 more rows]
